# Supplementary material for: Synchronizing smart city nodes using Skew Integrated Timestamp (SIT)
Source: PeerJ Comput Sci. 2024 May 24;10:e2049. doi: 10.7717/peerj-cs.2049 (PMC11232607; doi:10.7717/peerj-cs.2049)
Supplement: Supplemental Information 1 — These timestamps are used to compute skew at application layer. They are transmitted by DSK A after converting its timestamps in symbols. [file peerj-cs-10-2049-s001.txt]

%This file contain the timestamps recieved at DSK B. These timestamps are used to compute skew at application layer. They are transmitted by DSK A after converting its timestamps in symbols

70731416.000000
84808016.000000
98884616.000000
112961208.000000
127037808.000000
141114400.000000
155191008.000000
169267600.000000
183344192.000000
197420800.000000
211497392.000000
225574000.000000
239650592.000000
253727184.000000
267803792.000000
281880384.000000
295956992.000000
310033568.000000
324110176.000000
338186784.000000
352263360.000000
366339968.000000
400575200.000000
