# Supplementary material for: Synchronizing smart city nodes using Skew Integrated Timestamp (SIT)
Source: PeerJ Comput Sci. 2024 May 24;10:e2049. doi: 10.7717/peerj-cs.2049 (PMC11232607; doi:10.7717/peerj-cs.2049)
Supplement: Supplemental Information 2 [file peerj-cs-10-2049-s002.txt]

This file contain the timestamps recieved at DSK B. These timestamps are used to compute skew at application layer. They are transmitted by DSK A after converting its timestamps in symbols
