# Supplementary material for: Synchronizing smart city nodes using Skew Integrated Timestamp (SIT)
Source: PeerJ Comput Sci. 2024 May 24;10:e2049. doi: 10.7717/peerj-cs.2049 (PMC11232607; doi:10.7717/peerj-cs.2049)
Supplement: Supplemental Information 3 — These timestamps are used to compute skew at application layer of DSK B. They are transmitted after converting timestamps in symbols. [file peerj-cs-10-2049-s003.txt]

%This file contain the timestamps transmitted by DSK A. These timestamps are used to compute skew at application layer of DSK B. They are transmitted after converting timestamps in symbols.

14069781.000000
28146396.000000
42223016.000000
56299632.000000
70376248.000000
84452872.000000
98529488.000000
112606104.000000
126682728.000000
140759344.000000
154835968.000000
168912576.000000
182989200.000000
197065808.000000
211142432.000000
225219056.000000
239295664.000000
253372288.000000
267448912.000000
281525536.000000
295602144.000000
309678752.000000
323755392.000000
