# Supplementary material for: Synchronizing smart city nodes using Skew Integrated Timestamp (SIT)
Source: PeerJ Comput Sci. 2024 May 24;10:e2049. doi: 10.7717/peerj-cs.2049 (PMC11232607; doi:10.7717/peerj-cs.2049)
Supplement: Supplemental Information 4 [file peerj-cs-10-2049-s004.txt]

This file contain the timestamps transmitted by DSK A. These timestamps are used to compute skew at application layer of DSK B. They are transmitted after converting timestamps in symbols.
