# Supplementary material for: Synchronizing smart city nodes using Skew Integrated Timestamp (SIT)
Source: PeerJ Comput Sci. 2024 May 24;10:e2049. doi: 10.7717/peerj-cs.2049 (PMC11232607; doi:10.7717/peerj-cs.2049)
Supplement: Supplemental Information 6 [file peerj-cs-10-2049-s006.txt]

This code is written in MATLAB 2022. It is the main code that shows the physical layer skew and application layer clock skew is same. Physical layer skew is computed using mu.txt values and application layer skew is computed using app_clock_tx16.txt and app_clock_rx11.txt values
