# Supplementary material for: Synchronizing smart city nodes using Skew Integrated Timestamp (SIT)
Source: PeerJ Comput Sci. 2024 May 24;10:e2049. doi: 10.7717/peerj-cs.2049 (PMC11232607; doi:10.7717/peerj-cs.2049)
Supplement: Supplemental Information 7 — DSK B estimates the skew by applying symbol timing recovery and fractional interval values are computed as a part of symbol timing recovery. [file peerj-cs-10-2049-s007.txt]

Read me:
This file have the fractional interval values used to estimate physical layer clock skew at DSK A and DSK B. DSK B estimates the skew by applying symbol timing recovery and fractional interval values are computed as a part of symbol timing recovery.


0.000000
0.000000
0.000019
0.000060
0.000083
0.000413
0.000747
0.994603
0.982257
0.967842
0.966877
0.966839
0.964483
0.963197
0.960702
0.959412
0.957179
0.955901
0.953846
0.952574
0.950683
0.949439
0.947717
0.946510
0.944928
0.943766
0.942290
0.941194
0.939824
0.938767
0.937521
0.936508
0.935294
0.934345
0.933225
0.932347
0.931290
0.930480
0.929461
0.928689
0.927709
0.927016
0.926085
0.925451
0.924576
0.923996
0.923157
0.922621
0.921844
0.921328
0.920603
0.920118
0.919429
0.918964
0.918337
0.917908
0.917321
0.916921
0.916377
0.915981
0.915476
0.915126
0.914647
0.914326
0.913890
0.913568
0.913166
0.912847
0.912484
0.912195
0.911844
0.911554
0.911285
0.911000
0.910745
0.910449
0.910232
0.909939
0.909764
0.909477
0.909331
0.909034
0.908949
0.908671
0.908627
0.908339
0.908284
0.908016
0.907993
0.907740
0.907716
0.907485
0.907466
0.907261
0.907266
0.907073
0.907075
0.906891
0.906885
0.906726
0.906714
0.906554
0.906578
0.906440
0.906456
0.906345
0.906347
0.906258
0.906258
0.906173
0.906186
0.906116
0.906098
0.906053
0.906033
0.906025
0.906004
0.906016
0.905979
0.906023
0.905953
0.906022
0.905945
0.906046
0.905964
0.906031
0.905942
0.906064
0.905991
0.906088
0.906019
0.906119
0.906075
0.906169
0.906138
0.906255
0.906214
0.906307
0.906277
0.906384
0.906357
0.906478
0.906460
0.906567
0.906544
0.906635
0.906642
0.906706
0.906722
0.906798
0.906798
0.906859
0.906928
0.906972
0.907031
0.907050
0.907140
0.907146
0.907249
0.907241
0.907377
0.907328
0.907473
0.907430
0.907600
0.907534
0.907690
0.907609
0.907779
0.907724
0.907881
0.907824
0.907975
0.907943
0.908087
0.908060
0.908187
0.908172
0.908306
0.908310
0.908423
0.908390
0.908524
0.908495
0.908635
0.908634
0.908747
0.908757
0.908867
0.908894
0.909015
0.909047
0.909094
0.909147
0.909188
0.909273
0.909299
0.909393
0.909411
0.909533
0.909525
0.909667
0.909631
0.909764
0.909712
0.909866
0.909792
0.909938
0.909889
0.910039
0.909985
0.910129
0.910110
0.910256
0.910232
0.910367
0.910343
0.910471
0.910466
0.910575
0.910571
0.910713
0.910705
0.910833
0.910822
0.910934
0.910936
0.911021
0.911031
0.911125
0.911104
0.911173
0.911221
0.911266
0.911313
0.911338
0.911414
0.911406
0.911492
0.911481
0.911598
0.911556
0.911685
0.911650
0.911803
0.911753
0.911905
0.911848
0.911991
0.911950
0.912086
0.912041
0.912169
0.912120
0.912249
0.912209
0.912326
0.912277
0.912394
0.912372
0.912479
0.912437
0.912556
0.912519
0.912612
0.912589
0.912672
0.912682
0.912758
0.912757
0.912842
0.912869
0.912902
0.912932
0.912957
0.913003
0.913012
0.913077
0.913048
0.913132
0.913094
0.913228
0.913175
0.913302
0.913237
0.913341
0.913261
0.913421
0.913372
0.913520
0.913457
0.913586
0.913517
0.913642
0.913596
0.913722
0.913671
0.913781
0.913749
0.913846
0.913810
0.913920
0.913869
0.913974
0.913940
0.914030
0.913997
0.914058
0.914039
0.914108
0.914074
0.914124
0.914162
0.914202
0.914239
0.914251
0.914303
0.914277
0.914338
0.914305
0.914394
0.914343
0.914456
0.914395
0.914520
0.914414
0.914560
0.914485
0.914606
0.914537
0.914664
0.914593
0.914698
0.914640
0.914753
0.914686
0.914786
0.914724
0.914820
0.914777
0.914858
0.914797
0.914902
0.914865
0.914958
0.914937
0.915011
0.914994
0.915048
0.915031
0.915099
0.915101
0.915118
0.915133
0.915142
0.915193
0.915191
0.915260
0.915225
0.915322
0.915254
0.915368
0.915298
0.915404
0.915345
0.915474
0.915369
0.915494
0.915404
0.915533
0.915435
0.915554
0.915487
0.915605
0.915542
0.915638
0.915576
0.915661
0.915616
0.915689
0.915625
0.915728
0.915687
0.915785
0.915740
0.915816
0.915789
0.915836
0.915810
0.915869
0.915834
0.915875
0.915898
0.915917
0.915938
0.915929
0.915986
0.915965
0.916037
0.915990
0.916090
0.916011
0.916113
0.916045
0.916130
0.916057
0.916175
0.916101
0.916201
0.916127
0.916220
0.916151
0.916245
0.916177
0.916276
0.916206
0.916290
0.916234
0.916318
0.916277
0.916338
0.916269
0.916343
0.916281
0.916350
0.916315
0.916370
0.916354
0.916390
0.916353
0.916410
0.916398
0.916408
0.916396
0.916414
0.916441
0.916419
0.916463
0.916434
0.916523
0.916443
0.916546
0.916474
0.916584
0.916494
0.916601
0.916508
0.916627
0.916514
0.916626
0.916536
0.916651
0.916565
0.916655
0.916591
0.916695
0.916632
0.916700
0.916647
0.916704
0.916634
0.916741
0.916681
0.916771
0.916723
0.916793
0.916767
0.916808
0.916777
0.916830
0.916785
0.916802
0.916819
0.916824
0.916839
0.916821
0.916846
0.916800
0.916850
0.916786
0.916866
0.916800
0.916895
0.916802
0.916909
0.916850
0.916945
0.916844
0.916943
0.916867
0.916959
0.916882
0.916972
0.916897
0.916999
0.916931
0.917014
0.916955
0.917025
0.916964
0.917032
0.916963
0.917038
0.916963
0.917013
0.916966
0.917006
0.916981
0.917012
0.916971
0.917030
0.917026
0.917035
0.917033
0.917017
0.917040
0.917010
0.917049
0.917000
0.917077
0.917008
0.917133
0.917046
0.917164
0.917038
0.917131
0.917023
0.917142
0.917043
0.917151
0.917040
0.917137
0.917043
0.917143
0.917072
0.917178
0.917105
0.917196
0.917126
0.917196
0.917113
0.917204
0.917138
0.917210
0.917148
0.917205
0.917170
0.917220
0.917194
0.917253
0.917226
0.917251
0.917266
0.917284
0.917304
0.917279
0.917299
0.917263
0.917308
0.917260
0.917359
0.917295
0.917383
0.917316
0.917444
0.917340
0.917425
0.917321
0.917417
0.917320
0.917430
0.917359
0.917453
0.917374
0.917465
0.917380
0.917454
0.917391
0.917457
0.917401
0.917461
0.917383
0.917449
0.917384
0.917451
0.917421
0.917469
0.917450
0.917482
0.917437
0.917490
0.917491
0.917491
0.917501
0.917501
0.917532
0.917509
0.917556
0.917511
0.917592
0.917526
0.917624
0.917530
0.917618
0.917529
0.917625
0.917509
0.917621
0.917528
0.917633
0.917541
0.917639
0.917544
0.917636
0.917553
0.917649
0.917593
0.917679
0.917619
0.917683
0.917619
0.917718
0.917650
0.917723
0.917681
0.917747
0.917724
0.917758
0.917730
0.917779
0.917730
0.917743
0.917758
0.917765
0.917789
0.917784
0.917830
0.917803
0.917862
0.917834
0.917921
0.917850
0.917914
0.917856
0.917923
0.917789
0.917908
0.917804
0.917891
0.917786
0.917876
0.917788
0.917880
0.917795
0.917878
0.917794
0.917887
0.917811
0.917891
0.917830
0.917919
0.917843
0.917923
0.917854
0.917906
0.917874
0.917906
0.917884
0.917918
0.917883
0.917933
0.917927
0.917927
0.917938
0.917925
0.917943
0.917915
0.917963
0.917906
0.917989
0.917899
0.917990
0.917890
0.917995
0.917900
0.918037
0.917915
0.918032
0.917919
0.918020
0.917908
0.918007
0.917931
0.918037
0.917955
0.918034
0.917961
0.918036
0.917964
0.918036
0.917969
0.918059
0.917999
0.918082
0.918020
0.918071
0.918031
0.918066
0.918033
0.918090
0.918058
0.918070
0.918064
0.918073
0.918083
0.918057
0.918100
0.918069
0.918106
0.918045
0.918141
0.918062
0.918155
0.918051
0.918157
0.918036
0.918113
0.918011
0.918104
0.918013
0.918103
0.918012
0.918106
0.918015
0.918087
0.917988
0.918070
0.917999
0.918066
0.918014
0.918094
0.918013
0.918070
0.917998
0.918048
0.917993
0.918038
0.918003
0.918041
0.917997
0.918048
0.918044
0.918051
0.918063
0.918053
0.918073
0.918038
0.918079
0.918034
0.918093
0.917998
0.918087
0.917995
0.918088
0.917985
0.918104
0.917990
0.918096
0.918002
0.918109
0.918009
0.918100
0.918014
0.918114
0.918044
0.918121
0.918043
0.918117
0.918038
0.918105
0.918026
0.918114
0.918042
0.918113
0.918045
0.918096
0.918066
0.918104
0.918080
0.918128
0.918101
0.918109
0.918125
0.918128
0.918154
0.918134
0.918160
0.918122
0.918168
0.918130
0.918221
0.918144
0.918236
0.918162
0.918266
0.918178
0.918282
0.918188
0.918276
0.918176
0.918269
0.918177
0.918258
0.918168
0.918225
0.918138
0.918234
0.918174
0.918251
0.918201
0.918284
0.918197
0.918274
0.918207
0.918269
0.918220
0.918255
0.918225
0.918263
0.918209
0.918263
0.918258
0.918274
0.918277
0.918269
0.918279
0.918252
0.918301
0.918257
0.918332
0.918243
0.918342
0.918248
0.918347
0.918233
0.918351
0.918235
0.918348
0.918258
0.918364
0.918274
0.918363
0.918279
0.918366
0.918280
0.918353
0.918271
0.918357
0.918277
0.918354
0.918270
0.918360
0.918284
0.918352
0.918302
0.918338
0.918299
0.918331
0.918317
0.918361
0.918333
0.918321
0.918347
0.918335
0.918373
0.918345
0.918388
0.918347
0.918401
0.918333
0.918415
0.918322
0.918410
0.918305
0.918418
0.918319
0.918424
0.918340
0.918451
0.918358
0.918459
0.918384
0.918492
0.918398
0.918495
0.918424
0.918523
0.918450
0.918510
0.918449
0.918540
0.918455
0.918527
0.918470
0.918546
0.918508
0.918551
0.918526
0.918570
0.918520
0.918572
0.918572
0.918577
0.918582
0.918573
0.918606
0.918583
0.918638
0.918602
0.918691
0.918603
0.918684
0.918588
0.918685
0.918583
0.918706
0.918589
0.918685
0.918590
0.918677
0.918584
0.918666
0.918576
0.918662
0.918587
0.918672
0.918607
0.918680
0.918615
0.918661
0.918583
0.918659
0.918588
0.918665
0.918613
0.918655
0.918622
0.918656
0.918635
0.918683
0.918652
0.918653
0.918654
0.918640
0.918675
0.918640
0.918667
0.918619
0.918658
0.918591
0.918668
0.918596
0.918684
0.918586
0.918684
0.918565
0.918669
0.918567
0.918674
0.918579
0.918681
0.918584
0.918688
0.918592
0.918689
0.918617
0.918709
0.918641
0.918716
0.918661
0.918754
0.918671
0.918749
0.918688
0.918748
0.918721
0.918776
0.918742
0.918786
0.918731
0.918780
0.918784
0.918798
0.918800
0.918788
0.918826
0.918793
0.918841
0.918807
0.918873
0.918565
0.918222
0.918532
0.923492
0.923723
0.921874
0.921820
0.920681
0.920648
0.913853
0.914312
0.913630
0.915099
0.914277
0.915298
0.914563
0.915444
0.914842
0.915583
0.915081
0.915744
0.915322
0.915874
0.915527
0.915992
0.915742
0.916140
0.915933
0.916263
0.916083
0.916394
0.916296
0.916531
0.916467
0.916640
0.916614
0.916751
0.916759
0.916842
0.916887
0.916905
0.916996
0.917010
0.917125
0.917114
0.917252
0.917225
0.917362
0.917331
0.917465
0.917434
0.917557
0.917535
0.917646
0.917612
0.917711
0.917668
0.917787
0.917759
0.917885
0.917811
0.917964
0.917900
0.918011
0.917948
0.918044
0.918027
0.918099
0.918100
0.918197
0.918182
0.918211
0.918226
0.918252
0.918277
0.918303
0.918360
0.918370
0.918425
0.918384
0.918489
0.918426
0.918525
0.918456
0.918571
0.918489
0.918587
0.918515
0.918603
0.918544
0.918647
0.918593
0.918682
0.918627
0.918712
0.918666
0.918729
0.918685
0.918751
0.918725
0.918811
0.918759
0.918835
0.918791
0.918862
0.918837
0.918874
0.918849
0.918880
0.918845
0.918882
0.918908
0.918902
0.918943
0.918924
0.918973
0.918950
0.919021
0.918962
0.919034
0.918948
0.919038
0.918949
0.919061
0.918950
0.919073
0.918977
0.919100
0.919009
0.919133
0.919042
0.919153
0.919048
0.919133
0.919039
0.919145
0.919060
0.919148
0.919093
0.919173
0.919087
0.919171
0.919108
0.919197
0.919147
0.919215
0.919176
0.919227
0.919194
0.919263
0.919215
0.919232
0.919224
0.919245
0.919269
0.919253
0.919279
0.919247
0.919313
0.919259
0.919342
0.919263
0.919357
0.919283
0.919390
0.919282
0.919382
0.919287
0.919377
0.919278
0.919369
0.919287
0.919377
0.919298
0.919382
0.919305
0.919358
0.919291
0.919367
0.919307
0.919382
0.919302
0.919363
0.919290
0.919331
0.919285
0.919309
0.919276
0.919305
0.919261
0.919299
0.919308
0.919295
0.919319
0.919305
0.919350
0.919329
0.919384
0.919349
0.919438
0.919359
0.919439
0.919334
0.919432
0.919333
0.919458
0.919349
0.919452
0.919341
0.919448
0.919337
0.919428
0.919330
0.919424
0.919365
0.919442
0.919359
0.919438
0.919367
0.919439
0.919346
0.919424
0.919359
0.919429
0.919361
0.919405
0.919370
0.919407
0.919366
0.919422
0.919377
0.919389
0.919378
0.919375
0.919388
0.919376
0.919411
0.919380
0.919447
0.919391
0.919490
0.919400
0.919501
0.919421
0.919530
0.919409
0.919509
0.919401
0.919501
0.919395
0.919480
0.919383
0.919473
0.919400
0.919477
0.919399
0.919466
0.919400
0.919473
0.919426
0.919500
0.919426
0.919504
0.919448
0.919507
0.919452
0.919486
0.919442
0.919470
0.919421
0.919453
0.919450
0.919452
0.919472
0.919431
0.919449
0.919409
0.919456
0.919422
0.919497
0.919417
0.919513
0.919448
0.919552
0.919463
0.919566
0.919467
0.919570
0.919475
0.919581
0.919469
0.919555
0.919456
0.919539
0.919438
0.919519
0.919450
0.919516
0.919451
0.919507
0.919438
0.919508
0.919456
0.919524
0.919461
0.919506
0.919463
0.919512
0.919470
0.919549
0.919499
0.919514
0.919498
0.919489
0.919505
0.919479
0.919522
0.919470
0.919519
0.919446
0.919547
0.919476
0.919586
0.919488
0.919608
0.919499
0.919624
0.919520
0.919627
0.919538
0.919647
0.919571
0.919657
0.919584
0.919676
0.919606
0.919684
0.919609
0.919681
0.919618
0.919710
0.919641
0.919721
0.919658
0.919720
0.919686
0.919733
0.919697
0.919729
0.919681
0.919719
0.919705
0.919698
0.919694
0.919665
0.919682
0.919645
0.919690
0.919632
0.919689
0.919611
0.919698
0.919611
0.919706
0.919611
0.919729
0.919628
0.919739
0.919640
0.919744
0.919664
0.919775
0.919699
0.919784
0.919702
0.919789
0.919716
0.919783
0.919727
0.919790
0.919720
0.919797
0.919727
0.919798
0.919741
0.919775
0.919731
0.919761
0.919730
0.919785
0.919737
0.919748
0.919745
0.919750
0.919765
0.919738
0.919757
0.919711
0.919759
0.919677
0.919767
0.919681
0.919787
0.919695
0.919817
0.919705
0.919823
0.919721
0.919833
0.919723
0.919817
0.919715
0.919805
0.919729
0.919841
0.919740
0.919820
0.919757
0.919827
0.919767
0.919854
0.919770
0.919855
0.919797
0.919858
0.919802
0.919838
0.919811
0.919854
0.919808
0.919857
0.919854
0.919852
0.919852
0.919838
0.919865
0.919847
0.919887
0.919847
0.919929
0.919852
0.919937
0.919858
0.919957
0.919865
0.919982
0.919890
0.920003
0.919928
0.920041
0.919933
0.920019
0.919927
0.919994
0.919932
0.920040
0.919975
0.920049
0.919999
0.920061
0.919985
0.920061
0.919995
0.920052
0.919979
0.920024
0.919994
0.920029
0.919995
0.920050
0.920006
0.920018
0.920020
0.920006
0.920022
0.919991
0.920014
0.919974
0.920032
0.919960
0.920031
0.919961
0.920049
0.919951
0.920052
0.919949
0.920065
0.919946
0.920048
0.919921
0.920030
0.919940
0.920058
0.919994
0.920079
0.919997
0.920084
0.920028
0.920095
0.920056
0.920138
0.920061
0.920122
0.920061
0.920115
0.920058
0.920110
0.920067
0.920103
0.920046
0.920110
0.920088
0.920096
0.920095
0.920087
0.920116
0.920098
0.920145
0.920104
0.920171
0.920112
0.920183
0.920097
0.920197
0.920086
0.920207
0.920091
0.920183
0.920091
0.920182
0.920086
0.920168
0.920091
0.920153
0.920049
0.920175
0.920100
0.920173
0.920113
0.920175
0.920097
0.920174
0.920107
0.920167
0.920118
0.920168
0.920140
0.920178
0.920135
0.920196
0.920155
0.920168
0.920185
0.920180
0.920196
0.920167
0.920209
0.920172
0.920235
0.920160
0.920255
0.920164
0.920262
0.920164
0.920278
0.920167
0.920286
0.920181
0.920287
0.920188
0.920287
0.920201
0.920308
0.920227
0.920305
0.920222
0.920304
0.920228
0.920291
0.920222
0.920315
0.920241
0.920321
0.920248
0.920319
0.920279
0.920319
0.920278
0.920318
0.920279
0.920329
0.920325
0.920319
0.920328
0.920319
0.920330
0.920291
0.920328
0.920277
0.920325
0.920240
0.920314
0.920234
0.920312
0.920213
0.920317
0.920215
0.920325
0.920235
0.920337
0.920263
0.920350
0.920277
0.920359
0.920264
0.920343
0.920276
0.920336
0.920282
0.920349
0.920295
0.920379
0.920312
0.920374
0.920308
0.920345
0.920306
0.920344
0.920316
0.920364
0.920321
0.920335
0.920345
0.920343
0.920353
0.920339
0.920397
0.920366
0.920427
0.920375
0.920476
0.920388
0.920485
0.920392
0.920494
0.920390
0.920499
0.920400
0.920500
0.920406
0.920494
0.920387
0.920468
0.920380
0.920474
0.920388
0.920466
0.920389
0.920466
0.920418
0.920492
0.920403
0.920487
0.920414
0.920470
0.920424
0.920473
0.920438
0.920482
0.920436
0.920489
0.920479
0.920483
0.920483
0.920478
0.920500
0.920486
0.920536
0.920500
0.920560
0.920481
0.920570
0.920490
0.920586
0.920483
0.920599
0.920508
0.920606
0.920529
0.920654
0.920570
0.920668
0.920588
0.920697
0.920631
0.920743
0.920665
0.920736
0.920659
0.920723
0.920663
0.920752
0.920688
0.920768
0.920725
0.920776
0.920732
0.920742
0.920697
0.920740
0.920680
0.920699
0.920680
0.920687
0.920702
0.920689
0.920717
0.920669
0.920701
0.920634
0.920719
0.920625
0.920726
0.920618
0.920734
0.920622
0.920740
0.920628
0.920731
0.920637
0.920746
0.920644
0.920759
0.920658
0.920804
0.920704
0.920798
0.920710
0.920787
0.920713
0.920794
0.920707
0.920792
0.920720
0.920782
0.920737
0.920774
0.920761
0.920779
0.920741
0.920781
0.920772
0.920762
0.920751
0.920729
0.920744
0.920714
0.920762
0.920724
0.920790
0.920715
0.920807
0.920728
0.920807
0.920713
0.920827
0.920723
0.920829
0.920730
0.920822
0.920736
0.920828
0.920731
0.920822
0.920758
0.920838
0.920764
0.920828
0.920758
0.920819
0.920757
0.920847
0.920787
0.920864
0.920826
0.920888
0.920856
0.920900
0.920869
0.920920
0.920876
0.920895
0.920905
0.920917
0.920944
0.920919
0.920955
0.920907
0.920946
0.920869
0.920957
0.920854
0.920936
0.920831
0.920934
0.920828
0.920939
0.920834
0.920949
0.920850
0.920970
0.920881
0.920993
0.920901
0.920993
0.920883
0.920956
0.920873
0.920954
0.920883
0.920958
0.920868
0.920948
0.920879
0.920947
0.920889
0.920916
0.920874
0.920901
0.920853
0.920900
0.920876
0.920871
0.920865
0.920853
0.920880
0.920870
0.920897
0.920866
0.920920
0.920848
0.920947
0.920872
0.920948
0.920851
0.920956
0.920865
0.920974
0.920895
0.920993
0.920904
0.920997
0.920911
0.920991
0.920947
0.921043
0.920975
0.921055
0.920992
0.921051
0.920998
0.921090
0.921030
0.921112
0.921066
0.921132
0.921103
0.921139
0.921098
0.921130
0.921085
0.921101
0.921116
0.921121
0.921141
0.921125
0.921167
0.921126
0.921168
0.921094
0.921169
0.921065
0.921152
0.921046
0.921153
0.921044
0.921151
0.921039
0.921154
0.921061
0.921179
0.921088
0.921184
0.921088
0.921188
0.921075
0.921158
0.921080
0.921164
0.921103
0.921189
0.921089
0.921173
0.921105
0.921178
0.921115
0.921161
0.921129
0.921165
0.921123
0.921175
0.921157
0.921156
0.921159
0.921142
0.921168
0.921145
0.921177
0.921136
0.921189
0.921119
0.921205
0.921128
0.921220
0.921141
0.921250
0.921144
0.921235
0.921140
0.921230
0.921136
0.921210
0.921137
0.921226
0.921137
0.921228
0.921151
0.921217
0.921148
0.921221
0.921162
0.921258
0.921194
0.921279
0.921233
0.921299
0.921266
0.921307
0.921263
0.921295
0.921237
0.921246
0.921263
0.921252
0.921287
0.921263
0.921306
0.921249
0.921310
0.921239
0.921312
0.921214
0.921294
0.921202
0.921301
0.921204
0.921318
0.921216
0.921311
0.921210
0.921303
0.921223
0.921331
0.921269
0.921397
0.921311
0.921395
0.921309
0.921398
0.921329
0.921409
0.921310
0.921394
0.921321
0.921399
0.921348
0.921380
0.921333
0.921365
0.921329
0.921382
0.921352
0.921340
0.921323
0.921313
0.921333
0.921316
0.921354
0.921307
0.921373
0.921281
0.921152
0.920643
0.921120
0.925889
0.926104
0.924503
0.924461
0.923110
0.923069
0.916473
0.916761
0.916268
0.917566
0.916883
0.917741
0.917180
0.917919
0.917469
0.918097
0.917740
0.918248
0.917974
0.918412
0.918190
0.918564
0.918396
0.918729
0.918583
0.918853
0.918763
0.919006
0.918906
0.919132
0.919051
0.919264
0.919189
0.919388
0.919303
0.919488
0.919377
0.919596
0.919506
0.919707
0.919614
0.919811
0.919725
0.919919
0.919823
0.920000
0.919915
0.920076
0.920002
0.920140
0.920073
0.920218
0.920184
0.920307
0.920277
0.920398
0.920382
0.920520
0.920478
0.920585
0.920564
0.920658
0.920663
0.920722
0.920727
0.920779
0.920769
0.920812
0.920863
0.920880
0.920915
0.920905
0.920965
0.920957
0.921043
0.921002
0.921129
0.921068
0.921192
0.921108
0.921236
0.921132
0.921267
0.921143
0.921281
0.921185
0.921328
0.921238
0.921367
0.921276
0.921379
0.921346
0.921447
0.921372
0.921451
0.921386
0.921475
0.921387
0.921491
0.921426
0.921526
0.921473
0.921544
0.921506
0.921567
0.921529
0.921607
0.921580
0.921597
0.921585
0.921606
0.921641
0.921630
0.921678
0.921671
0.921749
0.921690
0.921767
0.921682
0.921766
0.921696
0.921802
0.921709
0.921811
0.921728
0.921831
0.921742
0.921841
0.921771
0.921890
0.921831
0.921941
0.921858
0.921923
0.921867
0.921924
0.921876
0.921964
0.921903
0.921955
0.921888
0.921921
0.921882
0.921900
0.921883
0.921908
0.921869
0.921881
0.921890
0.921894
0.921908
0.921881
0.921914
0.921873
0.921926
0.921871
0.921961
0.921862
0.921959
0.921869
0.921971
0.921857
0.921984
0.921866
0.921977
0.921887
0.921982
0.921905
0.921973
0.921875
0.921928
0.921864
0.921948
0.921884
0.921967
0.921912
0.921991
0.921909
0.922001
0.921921
0.922008
0.921940
0.922009
0.921951
0.922001
0.921964
0.922026
0.922006
0.922019
0.922007
0.922007
0.922013
0.921991
0.922015
0.921968
0.922006
0.921927
0.922020
0.921938
0.922029
0.921943
0.922045
0.921930
0.922030
0.921934
0.922033
0.921916
0.921997
0.921918
0.922005
0.921924
0.922004
0.921921
0.921998
0.921925
0.921980
0.921914
0.921997
0.921915
0.921979
0.921915
0.921973
0.921934
0.921980
0.921961
0.921993
0.921945
0.921970
0.921982
0.921994
0.922001
0.921981
0.921997
0.921976
0.922040
0.922014
0.922098
0.922006
0.922092
0.921999
0.922112
0.922018
0.922147
0.922041
0.922139
0.922049
0.922148
0.922049
0.922143
0.922066
0.922175
0.922059
0.922144
0.922064
0.922148
0.922084
0.922150
0.922062
0.922138
0.922061
0.922140
0.922066
0.922124
0.922098
0.922145
0.922118
0.922180
0.922164
0.922162
0.922156
0.922157
0.922180
0.922154
0.922196
0.922161
0.922221
0.922167
0.922263
0.922180
0.922275
0.922182
0.922303
0.922169
0.922280
0.922162
0.922272
0.922173
0.922264
0.922167
0.922262
0.922187
0.922270
0.922167
0.922244
0.922173
0.922255
0.922201
0.922288
0.922220
0.922292
0.922216
0.922269
0.922219
0.922259
0.922218
0.922246
0.922189
0.922212
0.922217
0.922235
0.922244
0.922233
0.922270
0.922223
0.922272
0.922215
0.922292
0.922203
0.922303
0.922211
0.922314
0.922210
0.922288
0.922198
0.922307
0.922208
0.922297
0.922200
0.922297
0.922216
0.922303
0.922212
0.922300
0.922221
0.922305
0.922222
0.922297
0.922213
0.922301
0.922227
0.922306
0.922245
0.922287
0.922251
0.922289
0.922260
0.922317
0.922288
0.922299
0.922296
0.922320
0.922314
0.922302
0.922343
0.922308
0.922361
0.922307
0.922415
0.922322
0.922422
0.922309
0.922434
0.922322
0.922473
0.922333
0.922431
0.922318
0.922408
0.922327
0.922408
0.922347
0.922438
0.922377
0.922439
0.922360
0.922435
0.922377
0.922458
0.922367
0.922454
0.922365
0.922424
0.922367
0.922407
0.922377
0.922400
0.922355
0.922381
0.922393
0.922403
0.922414
0.922407
0.922433
0.922424
0.922469
0.922437
0.922515
0.922412
0.922506
0.922416
0.922513
0.922398
0.922532
0.922381
0.922478
0.922383
0.922492
0.922396
0.922501
0.922413
0.922492
0.922405
0.922485
0.922408
0.922478
0.922407
0.922459
0.922385
0.922465
0.922381
0.922452
0.922385
0.922428
0.922381
0.922421
0.922386
0.922442
0.922426
0.922422
0.922436
0.922440
0.922471
0.922445
0.922497
0.922443
0.922500
0.922440
0.922551
0.922462
0.922533
0.922478
0.922611
0.922477
0.922585
0.922463
0.922551
0.922434
0.922525
0.922431
0.922532
0.922446
0.922538
0.922456
0.922543
0.922468
0.922546
0.922500
0.922592
0.922509
0.922585
0.922511
0.922580
0.922533
0.922568
0.922534
0.922567
0.922515
0.922536
0.922540
0.922552
0.922560
0.922546
0.922571
0.922545
0.922602
0.922562
0.922629
0.922556
0.922651
0.922562
0.922648
0.922522
0.922648
0.922545
0.922657
0.922568
0.922660
0.922558
0.922646
0.922577
0.922664
0.922585
0.922673
0.922605
0.922672
0.922608
0.922680
0.922607
0.922681
0.922607
0.922687
0.922646
0.922707
0.922672
0.922703
0.922674
0.922731
0.922713
0.922714
0.922702
0.922694
0.922716
0.922700
0.922735
0.922708
0.922779
0.922712
0.922802
0.922704
0.922792
0.922715
0.922837
0.922731
0.922841
0.922731
0.922846
0.922734
0.922834
0.922727
0.922826
0.922738
0.922831
0.922747
0.922837
0.922782
0.922865
0.922804
0.922899
0.922829
0.922910
0.922853
0.922927
0.922879
0.922909
0.922871
0.922903
0.922848
0.922880
0.922890
0.922894
0.922892
0.922884
0.922900
0.922876
0.922930
0.922877
0.922954
0.922860
0.922938
0.922821
0.922918
0.922770
0.922925
0.922856
0.922971
0.922834
0.922926
0.922811
0.922897
0.922801
0.922879
0.922796
0.922883
0.922804
0.922880
0.922817
0.922885
0.922806
0.922880
0.922811
0.922886
0.922811
0.922858
0.922813
0.922860
0.922811
0.922864
0.922824
0.922820
0.922826
0.922838
0.922849
0.922833
0.922864
0.922813
0.922884
0.922820
0.922902
0.922817
0.922918
0.922827
0.922942
0.922848
0.922965
0.922827
0.922949
0.922827
0.922902
0.922803
0.922923
0.922848
0.922945
0.922863
0.922946
0.922877
0.922943
0.922893
0.922970
0.922903
0.922962
0.922901
0.922941
0.922899
0.922928
0.922902
0.922942
0.922892
0.922926
0.922914
0.922904
0.922911
0.922897
0.922930
0.922900
0.922937
0.922878
0.922935
0.922861
0.922968
0.922885
0.922986
0.922890
0.923022
0.922912
0.923033
0.922939
0.923043
0.922967
0.923078
0.923005
0.923098
0.923020
0.923098
0.923015
0.923079
0.923016
0.923101
0.923034
0.923130
0.923071
0.923150
0.923086
0.923137
0.923102
0.923142
0.923109
0.923167
0.923152
0.923161
0.923164
0.923171
0.923200
0.923183
0.923215
0.923161
0.923225
0.923158
0.923262
0.923169
0.923254
0.923133
0.923240
0.923126
0.923231
0.923125
0.923230
0.923125
0.923236
0.923140
0.923233
0.923143
0.923234
0.923139
0.923213
0.923154
0.923227
0.923171
0.923249
0.923176
0.923246
0.923162
0.923206
0.923151
0.923194
0.923162
0.923186
0.923136
0.923165
0.923164
0.923160
0.923153
0.923134
0.923139
0.923102
0.923142
0.923089
0.923139
0.923058
0.923148
0.923067
0.923139
0.923034
0.923157
0.923055
0.923162
0.923085
0.923199
0.923117
0.923218
0.923154
0.923253
0.923176
0.923267
0.923182
0.923260
0.923188
0.923264
0.923193
0.923283
0.923212
0.923296
0.923246
0.923296
0.923269
0.923317
0.923302
0.923358
0.923348
0.923347
0.923343
0.923344
0.923369
0.923357
0.923401
0.923368
0.923424
0.923367
0.923461
0.923387
0.923490
0.923383
0.923460
0.923322
0.923431
0.923317
0.923425
0.923323
0.923425
0.923325
0.923423
0.923348
0.923447
0.923366
0.923446
0.923370
0.923429
0.923371
0.923444
0.923365
0.923435
0.923378
0.923433
0.923385
0.923428
0.923399
0.923424
0.923368
0.923388
0.923380
0.923386
0.923400
0.923377
0.923404
0.923360
0.923412
0.923361
0.923434
0.923344
0.923424
0.923335
0.923416
0.923309
0.923416
0.923329
0.923436
0.923347
0.923461
0.923370
0.923469
0.923377
0.923478
0.923378
0.923470
0.923389
0.923476
0.923417
0.923476
0.923407
0.923488
0.923446
0.923521
0.923484
0.923531
0.923502
0.923530
0.923500
0.923559
0.923561
0.923572
0.923574
0.923563
0.923602
0.923570
0.923607
0.923580
0.923636
0.923580
0.923672
0.923599
0.923703
0.923606
0.923678
0.923607
0.923723
0.923616
0.923710
0.923600
0.923710
0.923616
0.923716
0.923636
0.923734
0.923638
0.923725
0.923645
0.923722
0.923652
0.923747
0.923670
0.923730
0.923649
0.923700
0.923648
0.923687
0.923650
0.923688
0.923631
0.923654
0.923649
0.923653
0.923650
0.923637
0.923652
0.923615
0.923660
0.923595
0.923650
0.923560
0.923646
0.923564
0.923647
0.923578
0.923713
0.923602
0.923698
0.923609
0.923708
0.923628
0.923717
0.923619
0.923688
0.923596
0.923679
0.923597
0.923674
0.923618
0.923687
0.923592
0.923669
0.923605
0.923677
0.923614
0.923654
0.923608
0.923640
0.923613
0.923662
0.923639
0.923635
0.923633
0.923631
0.923656
0.923627
0.923666
0.923622
0.923677
0.923608
0.923698
0.923624
0.923720
0.923645
0.923767
0.923662
0.923782
0.923667
0.923787
0.923684
0.923796
0.923691
0.923795
0.923711
0.923804
0.923711
0.923802
0.923726
0.923802
0.923743
0.923843
0.923782
0.923870
0.923814
0.923878
0.923841
0.923878
0.923838
0.923868
0.923814
0.923837
0.923846
0.923868
0.923876
0.923873
0.923908
0.923876
0.923920
0.923885
0.923971
0.923877
0.923966
0.923884
0.923965
0.923885
0.924009
0.923902
0.924014
0.923914
0.923994
0.923905
0.923997
0.923904
0.923984
0.923895
0.923969
0.923889
0.923968
0.923912
0.923973
0.923914
0.923988
0.923924
0.923995
0.923946
0.923990
0.923959
0.923989
0.923965
0.924024
0.924009
0.924005
0.924003
0.924000
0.924031
0.924001
0.924040
0.923997
0.924060
0.923989
0.924076
0.923771
0.923427
0.923748
0.928702
0.928919
0.927086
0.927038
0.925908
0.925878
0.919103
0.919603
0.918915
0.920369
0.919536
0.920565
0.919827
0.920715
0.920099
0.920838
0.920305
0.920958
0.920537
0.921098
0.920762
0.921232
0.920988
0.921381
0.921176
0.921550
0.921399
0.921675
0.921564
0.921791
0.921729
0.921909
0.921879
0.922018
0.922039
0.922135
0.922199
0.922233
0.922314
0.922353
0.922459
0.922432
0.922543
0.922545
0.922658
0.922642
0.922751
0.922736
0.922840
0.922814
0.922932
0.922907
0.923016
0.922964
0.923075
0.923029
0.923156
0.923096
0.923221
0.923163
0.923271
0.923253
0.923333
0.923325
0.923404
0.923374
0.923428
0.923444
0.923490
0.923523
0.923556
0.923606
0.923606
0.923672
0.923669
0.923766
0.923722
0.923818
0.923756
0.923854
0.923779
0.923904
0.923807
0.923920
0.923845
0.923951
0.923861
0.923971
0.923885
0.923936
0.923864
0.923932
0.923881
0.923952
0.923912
0.923973
0.923923
0.923996
0.923962
0.924028
0.924007
0.924055
0.924046
0.924074
0.924063
0.924108
0.924109
0.924109
0.924122
0.924127
0.924167
0.924140
0.924198
0.924157
0.924245
0.924190
0.924302
0.924216
0.924325
0.924237
0.924358
0.924248
0.924355
0.924257
0.924372
0.924267
0.924366
0.924287
0.924414
0.924335
0.924432
0.924356
0.924442
0.924349
0.924418
0.924344
0.924443
0.924368
0.924462
0.924391
0.924467
0.924431
0.924488
0.924455
0.924500
0.924449
0.924482
0.924486
0.924504
0.924507
0.924501
0.924535
0.924513
0.924576
0.924524
0.924592
0.924492
0.924567
0.924473
0.924575
0.924470
0.924578
0.924473
0.924579
0.924484
0.924585
0.924489
0.924570
0.924484
0.924557
0.924482
0.924557
0.924482
0.924564
0.924500
0.924574
0.924492
0.924562
0.924497
0.924566
0.924516
0.924562
0.924526
0.924577
0.924546
0.924607
0.924599
0.924587
0.924590
0.924594
0.924626
0.924595
0.924634
0.924588
0.924635
0.924550
0.924639
0.924548
0.924624
0.924531
0.924633
0.924527
0.924640
0.924548
0.924645
0.924571
0.924660
0.924568
0.924661
0.924569
0.924664
0.924610
0.924684
0.924620
0.924681
0.924630
0.924716
0.924632
0.924706
0.924642
0.924696
0.924654
0.924699
0.924673
0.924713
0.924665
0.924684
0.924695
0.924710
0.924729
0.924707
0.924741
0.924704
0.924757
0.924698
0.924791
0.924689
0.924778
0.924681
0.924784
0.924674
0.924794
0.924662
0.924775
0.924661
0.924766
0.924670
0.924773
0.924699
0.924798
0.924700
0.924770
0.924680
0.924740
0.924667
0.924733
0.924643
0.924723
0.924653
0.924734
0.924686
0.924751
0.924711
0.924757
0.924718
0.924782
0.924747
0.924755
0.924739
0.924743
0.924765
0.924730
0.924773
0.924707
0.924753
0.924657
0.924749
0.924680
0.924771
0.924674
0.924773
0.924671
0.924774
0.924671
0.924783
0.924668
0.924766
0.924677
0.924754
0.924686
0.924788
0.924723
0.924803
0.924732
0.924792
0.924712
0.924801
0.924727
0.924800
0.924719
0.924765
0.924720
0.924764
0.924733
0.924777
0.924728
0.924748
0.924752
0.924753
0.924762
0.924733
0.924767
0.924714
0.924761
0.924697
0.924791
0.924716
0.924821
0.924737
0.924846
0.924751
0.924871
0.924767
0.924878
0.924782
0.924888
0.924801
0.924887
0.924799
0.924886
0.924798
0.924896
0.924812
0.924892
0.924832
0.924903
0.924809
0.924880
0.924817
0.924882
0.924833
0.924869
0.924834
0.924877
0.924845
0.924898
0.924889
0.924885
0.924876
0.924853
0.924886
0.924848
0.924898
0.924846
0.924893
0.924802
0.924904
0.924832
0.924930
0.924834
0.924941
0.924843
0.924958
0.924873
0.924969
0.924873
0.924959
0.924882
0.924968
0.924866
0.924940
0.924881
0.924951
0.924883
0.924931
0.924865
0.924944
0.924873
0.924944
0.924881
0.924932
0.924894
0.924931
0.924912
0.924948
0.924915
0.924916
0.924938
0.924951
0.924973
0.924953
0.924994
0.924961
0.925029
0.924983
0.925080
0.924986
0.925079
0.924991
0.925098
0.924984
0.925108
0.924983
0.925095
0.924989
0.925096
0.924988
0.925092
0.925009
0.925126
0.925057
0.925137
0.925055
0.925139
0.925095
0.925178
0.925092
0.925177
0.925113
0.925195
0.925139
0.925170
0.925120
0.925151
0.925095
0.925138
0.925125
0.925121
0.925110
0.925098
0.925122
0.925099
0.925137
0.925087
0.925146
0.925054
0.925137
0.925043
0.925144
0.925028
0.925144
0.925052
0.925163
0.925079
0.925162
0.925082
0.925166
0.925076
0.925157
0.925107
0.925192
0.925109
0.925185
0.925124
0.925181
0.925098
0.925191
0.925114
0.925188
0.925123
0.925178
0.925150
0.925188
0.925157
0.925196
0.925157
0.925160
0.925154
0.925151
0.925157
0.925136
0.925178
0.925157
0.925209
0.925141
0.925214
0.925130
0.925230
0.925141
0.925256
0.925139
0.925279
0.925173
0.925302
0.925190
0.925302
0.925178
0.925270
0.925185
0.925256
0.925133
0.925213
0.925140
0.925199
0.925165
0.925229
0.925147
0.925199
0.925131
0.925185
0.925135
0.925184
0.925152
0.925200
0.925166
0.925217
0.925231
0.925231
0.925238
0.925235
0.925267
0.925252
0.925306
0.925273
0.925343
0.925248
0.925336
0.925241
0.925335
0.925234
0.925346
0.925243
0.925344
0.925263
0.925367
0.925287
0.925382
0.925322
0.925405
0.925330
0.925402
0.925337
0.925420
0.925360
0.925440
0.925377
0.925475
0.925389
0.925457
0.925390
0.925445
0.925399
0.925431
0.925403
0.925450
0.925406
0.925396
0.925377
0.925362
0.925386
0.925370
0.925402
0.925367
0.925428
0.925376
0.925482
0.925404
0.925497
0.925400
0.925500
0.925387
0.925505
0.925384
0.925496
0.925387
0.925505
0.925423
0.925526
0.925450
0.925564
0.925489
0.925570
0.925506
0.925577
0.925499
0.925574
0.925493
0.925567
0.925495
0.925564
0.925518
0.925551
0.925505
0.925535
0.925480
0.925526
0.925525
0.925526
0.925533
0.925511
0.925531
0.925500
0.925536
0.925466
0.925527
0.925439
0.925522
0.925444
0.925546
0.925454
0.925569
0.925461
0.925559
0.925453
0.925554
0.925466
0.925564
0.925485
0.925584
0.925542
0.925641
0.925574
0.925645
0.925572
0.925629
0.925534
0.925620
0.925541
0.925612
0.925549
0.925582
0.925536
0.925570
0.925545
0.925592
0.925557
0.925579
0.925586
0.925601
0.925630
0.925613
0.925653
0.925625
0.925686
0.925609
0.925698
0.925610
0.925719
0.925618
0.925728
0.925605
0.925717
0.925598
0.925692
0.925586
0.925690
0.925599
0.925684
0.925569
0.925633
0.925554
0.925643
0.925585
0.925667
0.925609
0.925700
0.925619
0.925709
0.925645
0.925703
0.925659
0.925697
0.925671
0.925701
0.925665
0.925701
0.925703
0.925695
0.925692
0.925665
0.925702
0.925671
0.925732
0.925691
0.925762
0.925688
0.925762
0.925680
0.925767
0.925667
0.925784
0.925678
0.925803
0.925690
0.925812
0.925692
0.925786
0.925676
0.925765
0.925661
0.925745
0.925688
0.925760
0.925704
0.925773
0.925709
0.925784
0.925727
0.925801
0.925751
0.925821
0.925791
0.925836
0.925810
0.925869
0.925845
0.925835
0.925839
0.925841
0.925857
0.925851
0.925882
0.925854
0.925921
0.925862
0.925959
0.925882
0.925970
0.925884
0.925987
0.925885
0.925990
0.925882
0.925983
0.925879
0.925981
0.925875
0.925968
0.925885
0.926007
0.925941
0.926020
0.925951
0.926019
0.925952
0.926033
0.925961
0.926039
0.925992
0.926065
0.926027
0.926064
0.926025
0.926046
0.925971
0.925997
0.925996
0.925987
0.925985
0.925967
0.925988
0.925946
0.925996
0.925936
0.926016
0.925945
0.926046
0.925964
0.926062
0.925966
0.926079
0.925969
0.926083
0.926010
0.926116
0.926021
0.926117
0.926010
0.926100
0.926014
0.926108
0.926045
0.926116
0.926041
0.926103
0.926023
0.926100
0.926026
0.926083
0.926028
0.926082
0.926055
0.926093
0.926058
0.926123
0.926086
0.926093
0.926094
0.926088
0.926087
0.926070
0.926094
0.926050
0.926094
0.926043
0.926140
0.926055
0.926158
0.926053
0.926160
0.926053
0.926163
0.926040
0.926138
0.926037
0.926150
0.926063
0.926162
0.926064
0.926136
0.926051
0.926124
0.926052
0.926121
0.926054
0.926134
0.926066
0.926143
0.926069
0.926121
0.926075
0.926122
0.926086
0.926124
0.926074
0.926108
0.926122
0.926122
0.926129
0.926110
0.926137
0.926101
0.926169
0.926120
0.926219
0.926133
0.926213
0.926107
0.926201
0.926089
0.926191
0.926084
0.926188
0.926106
0.926212
0.926127
0.926222
0.926124
0.926224
0.926141
0.926225
0.926160
0.926238
0.926170
0.926239
0.926154
0.926238
0.926164
0.926253
0.926197
0.926258
0.926236
0.926276
0.926234
0.926294
0.926268
0.926259
0.926250
0.926241
0.926261
0.926230
0.926267
0.926219
0.926262
0.926198
0.926282
0.926208
0.926306
0.926221
0.926325
0.926221
0.926323
0.926212
0.926311
0.926224
0.926331
0.926239
0.926337
0.926252
0.926349
0.926279
0.926356
0.926278
0.926347
0.926285
0.926381
0.926324
0.926401
0.926348
0.926428
0.926386
0.926419
0.926373
0.926418
0.926351
0.926380
0.926392
0.926410
0.926408
0.926391
0.926405
0.926358
0.926398
0.926330
0.926412
0.926328
0.926423
0.926345
0.926438
0.926353
0.926452
0.926378
0.926466
0.926367
0.926463
0.926393
0.926476
0.926396
0.926486
0.926413
0.926508
0.926430
0.926521
0.926433
0.926507
0.926411
0.926499
0.926423
0.926504
0.926462
0.926508
0.926459
0.926501
0.926459
0.926533
0.926492
0.926488
0.926478
0.926475
0.926491
0.926472
0.926509
0.926463
0.926513
0.926447
0.926563
0.926479
0.926573
0.926476
0.926581
0.926465
0.926573
0.926473
0.926588
0.926480
0.926574
0.926470
0.926564
0.926460
0.926524
0.926427
0.926503
0.926435
0.926510
0.926461
0.926558
0.926491
0.926564
0.926492
0.926551
0.926510
0.926544
0.926504
0.926548
0.926487
0.926509
0.926514
0.926521
0.926532
0.926510
0.926548
0.926516
0.926568
0.926523
0.926620
0.926528
0.926628
0.926511
0.926399
0.925869
0.926374
0.931123
0.931324
0.929708
0.929671
0.928330
0.928293
0.921709
0.922049
0.921552
0.922836
0.922174
0.923041
0.922461
0.923200
0.922758
0.923366
0.923009
0.923516
0.923227
0.923688
0.923458
0.923855
0.923671
0.923977
0.923828
0.924155
0.924022
0.924291
0.924173
0.924425
0.924320
0.924558
0.924459
0.924714
0.924599
0.924833
0.924723
0.924918
0.924805
0.925023
0.924897
0.925080
0.924993
0.925190
0.925117
0.925292
0.925232
0.925371
0.925312
0.925446
0.925413
0.925538
0.925504
0.925608
0.925563
0.925676
0.925643
0.925756
0.925739
0.925814
0.925824
0.925895
0.925881
0.925957
0.925965
0.925989
0.926040
0.926044
0.926102
0.926090
0.926170
0.926139
0.926238
0.926177
0.926303
0.926251
0.926361
0.926237
0.926348
0.926265
0.926408
0.926309
0.926432
0.926330
0.926452
0.926351
0.926468
0.926384
0.926504
0.926420
0.926525
0.926469
0.926561
0.926491
0.926591
0.926515
0.926598
0.926527
0.926595
0.926541
0.926614
0.926584
0.926660
0.926582
0.926624
0.926623
0.926660
0.926656
0.926660
0.926683
0.926652
0.926712
0.926670
0.926754
0.926669
0.926768
0.926699
0.926842
0.926759
0.926883
0.926807
0.926901
0.926821
0.926918
0.926837
0.926921
0.926849
0.926934
0.926848
0.926942
0.926881
0.926961
0.926885
0.926965
0.926871
0.926945
0.926865
0.926925
0.926873
0.926908
0.926882
0.926923
0.926884
0.926953
0.926932
0.926923
0.926944
0.926920
0.926961
0.926923
0.926970
0.926917
0.926966
0.926870
0.926975
0.926884
0.927020
0.926898
0.926989
0.926848
0.926970
0.926883
0.927006
0.926924
0.927020
0.926933
0.927022
0.926938
0.927029
0.926951
0.927045
0.926962
0.927037
0.926961
0.927072
0.927013
0.927103
0.927043
0.927116
0.927078
0.927118
0.927082
0.927134
0.927080
0.927114
0.927121
0.927150
0.927165
0.927173
0.927204
0.927189
0.927244
0.927193
0.927253
0.927157
0.927242
0.927176
0.927299
0.927218
0.927340
0.927257
0.927354
0.927240
0.927335
0.927234
0.927325
0.927229
0.927302
0.927208
0.927276
0.927198
0.927276
0.927221
0.927291
0.927204
0.927283
0.927212
0.927272
0.927208
0.927244
0.927216
0.927262
0.927233
0.927300
0.927283
0.927280
0.927276
0.927262
0.927276
0.927236
0.927274
0.927220
0.927268
0.927180
0.927276
0.927192
0.927290
0.927193
0.927293
0.927169
0.927271
0.927185
0.927279
0.927187
0.927290
0.927197
0.927280
0.927206
0.927290
0.927232
0.927308
0.927230
0.927296
0.927233
0.927314
0.927244
0.927319
0.927268
0.927322
0.927288
0.927336
0.927312
0.927358
0.927313
0.927334
0.927341
0.927352
0.927367
0.927355
0.927398
0.927372
0.927434
0.927397
0.927473
0.927374
0.927451
0.927361
0.927463
0.927333
0.927472
0.927374
0.927458
0.927359
0.927471
0.927379
0.927473
0.927383
0.927469
0.927374
0.927456
0.927376
0.927445
0.927376
0.927433
0.927330
0.927411
0.927326
0.927383
0.927331
0.927373
0.927347
0.927396
0.927365
0.927419
0.927399
0.927397
0.927385
0.927355
0.927374
0.927338
0.927379
0.927317
0.927360
0.927267
0.927372
0.927284
0.927390
0.927285
0.927407
0.927307
0.927415
0.927329
0.927481
0.927385
0.927482
0.927394
0.927469
0.927392
0.927473
0.927393
0.927477
0.927416
0.927492
0.927431
0.927534
0.927459
0.927540
0.927476
0.927534
0.927500
0.927535
0.927503
0.927540
0.927495
0.927521
0.927529
0.927544
0.927578
0.927553
0.927597
0.927584
0.927638
0.927584
0.927678
0.927576
0.927671
0.927539
0.927626
0.927490
0.927638
0.927528
0.927641
0.927518
0.927612
0.927520
0.927615
0.927535
0.927602
0.927524
0.927588
0.927534
0.927589
0.927548
0.927610
0.927521
0.927594
0.927519
0.927573
0.927513
0.927547
0.927523
0.927562
0.927525
0.927585
0.927572
0.927574
0.927579
0.927554
0.927578
0.927531
0.927569
0.927501
0.927545
0.927454
0.927530
0.927447
0.927581
0.927507
0.927604
0.927508
0.927611
0.927508
0.927602
0.927510
0.927599
0.927511
0.927596
0.927524
0.927608
0.927521
0.927592
0.927544
0.927621
0.927557
0.927638
0.927562
0.927639
0.927574
0.927617
0.927584
0.927612
0.927592
0.927635
0.927583
0.927604
0.927614
0.927623
0.927642
0.927620
0.927661
0.927615
0.927653
0.927580
0.927658
0.927568
0.927671
0.927595
0.927710
0.927585
0.927714
0.927605
0.927710
0.927612
0.927727
0.927635
0.927739
0.927645
0.927731
0.927647
0.927728
0.927672
0.927750
0.927689
0.927765
0.927685
0.927783
0.927711
0.927778
0.927731
0.927781
0.927757
0.927802
0.927765
0.927829
0.927809
0.927820
0.927826
0.927816
0.927852
0.927831
0.927886
0.927843
0.927895
0.927823
0.927912
0.927827
0.927914
0.927845
0.927991
0.927887
0.927980
0.927893
0.927979
0.927881
0.927968
0.927881
0.927967
0.927880
0.927964
0.927885
0.927948
0.927870
0.927942
0.927874
0.927957
0.927882
0.927954
0.927890
0.927943
0.927917
0.927955
0.927915
0.927959
0.927909
0.927923
0.927934
0.927941
0.927959
0.927950
0.927980
0.927948
0.927992
0.927946
0.928037
0.927962
0.928060
0.927961
0.928057
0.927927
0.928050
0.927918
0.928009
0.927907
0.928006
0.927905
0.927989
0.927891
0.927972
0.927889
0.927962
0.927900
0.927981
0.927921
0.927980
0.927903
0.927975
0.927906
0.927963
0.927915
0.927950
0.927925
0.927956
0.927925
0.927978
0.927971
0.927972
0.927969
0.927956
0.927983
0.927947
0.927990
0.927942
0.927988
0.927915
0.928014
0.927930
0.928028
0.927905
0.928016
0.927928
0.928045
0.927949
0.928040
0.927954
0.928066
0.927970
0.928049
0.927955
0.928048
0.927977
0.928054
0.927987
0.928057
0.928011
0.928092
0.928010
0.928070
0.928010
0.928034
0.927993
0.928011
0.927989
0.928021
0.927971
0.928002
0.928004
0.928031
0.928036
0.928017
0.928041
0.927991
0.928035
0.927976
0.928053
0.927969
0.928064
0.927981
0.928061
0.927970
0.928085
0.928000
0.928117
0.928006
0.928120
0.928014
0.928120
0.928023
0.928113
0.928047
0.928132
0.928060
0.928131
0.928069
0.928124
0.928043
0.928120
0.928050
0.928115
0.928060
0.928095
0.928057
0.928098
0.928068
0.928141
0.928112
0.928107
0.928104
0.928085
0.928106
0.928080
0.928128
0.928085
0.928140
0.928057
0.928146
0.928057
0.928165
0.928073
0.928176
0.928094
0.928205
0.928119
0.928212
0.928111
0.928204
0.928119
0.928216
0.928134
0.928225
0.928141
0.928245
0.928174
0.928241
0.928187
0.928286
0.928216
0.928298
0.928234
0.928280
0.928234
0.928262
0.928230
0.928277
0.928226
0.928250
0.928258
0.928263
0.928271
0.928251
0.928282
0.928250
0.928294
0.928237
0.928324
0.928240
0.928334
0.928246
0.928393
0.928313
0.928450
0.928332
0.928437
0.928330
0.928433
0.928333
0.928431
0.928334
0.928429
0.928339
0.928433
0.928361
0.928439
0.928387
0.928458
0.928371
0.928449
0.928368
0.928437
0.928389
0.928446
0.928400
0.928439
0.928393
0.928455
0.928420
0.928414
0.928401
0.928386
0.928407
0.928376
0.928410
0.928359
0.928402
0.928336
0.928433
0.928364
0.928468
0.928397
0.928501
0.928392
0.928483
0.928397
0.928495
0.928411
0.928501
0.928411
0.928494
0.928401
0.928491
0.928410
0.928490
0.928425
0.928506
0.928444
0.928527
0.928447
0.928524
0.928453
0.928486
0.928436
0.928464
0.928430
0.928464
0.928415
0.928443
0.928455
0.928466
0.928482
0.928467
0.928494
0.928459
0.928492
0.928451
0.928533
0.928437
0.928517
0.928432
0.928513
0.928460
0.928584
0.928489
0.928603
0.928497
0.928609
0.928505
0.928611
0.928526
0.928618
0.928544
0.928628
0.928559
0.928627
0.928567
0.928630
0.928546
0.928628
0.928557
0.928626
0.928559
0.928608
0.928563
0.928600
0.928561
0.928629
0.928587
0.928594
0.928598
0.928580
0.928613
0.928588
0.928639
0.928609
0.928672
0.928617
0.928697
0.928618
0.928694
0.928585
0.928669
0.928553
0.928646
0.928537
0.928626
0.928516
0.928622
0.928513
0.928601
0.928517
0.928630
0.928532
0.928623
0.928555
0.928645
0.928593
0.928679
0.928607
0.928672
0.928607
0.928666
0.928630
0.928673
0.928640
0.928671
0.928622
0.928637
0.928636
0.928646
0.928648
0.928645
0.928696
0.928675
0.928723
0.928671
0.928767
0.928685
0.928789
0.928673
0.928788
0.928695
0.928820
0.928704
0.928817
0.928711
0.928811
0.928717
0.928809
0.928733
0.928815
0.928698
0.928760
0.928678
0.928746
0.928680
0.928745
0.928658
0.928746
0.928692
0.928774
0.928726
0.928791
0.928762
0.928805
0.928781
0.928848
0.928827
0.928821
0.928824
0.928820
0.928850
0.928830
0.928878
0.928844
0.928901
0.928826
0.928903
0.928815
0.928913
0.928815
0.928920
0.928804
0.928907
0.928811
0.928920
0.928828
0.928916
0.928840
0.928948
0.928869
0.928981
0.928878
0.928964
0.928889
0.928944
0.928872
0.928955
0.928889
0.928954
0.928884
0.928939
0.928903
0.928934
0.928903
0.928932
0.928868
0.928893
0.928908
0.928918
0.928939
0.928920
0.928944
0.928924
0.928978
0.928920
0.929012
0.928929
0.929021
0.928918
0.929028
0.928924
0.929024
0.928908
0.929030
0.928928
0.929046
0.928946
0.929035
0.928942
0.929026
0.928929
0.929012
0.928929
0.929006
0.928939
0.929013
0.928923
0.929012
0.928938
0.928995
0.928939
0.928968
0.928929
0.928962
0.928936
0.928990
0.928963
0.928966
0.928959
0.928955
0.928984
0.928960
0.928989
0.928944
0.929000
0.928943
0.929039
0.928957
0.929053
0.928957
0.929066
0.928953
0.929050
0.928956
0.929054
0.928962
0.929066
0.928978
0.929037
0.928963
0.929076
0.929001
0.929079
0.929006
0.929070
0.929006
0.929105
0.929028
0.929113
0.929038
0.929112
0.929072
0.929125
0.929091
0.929136
0.929083
0.929119
0.929111
0.929108
0.929137
0.929102
0.929150
0.929115
0.929172
0.929111
0.929200
0.929107
0.929181
0.929107
0.929172
0.928858
0.928536
0.928825
0.933771
0.933974
0.932163
0.932120
0.931021
0.930995
0.924222
0.924729
0.924042
0.925502
0.924687
0.925700
0.924982
0.925872
0.925262
0.926013
0.925498
0.926136
0.925735
0.926295
0.925977
0.926434
0.926173
0.926556
0.926390
0.926692
0.926569
0.926808
0.926747
0.926936
0.926917
0.927057
0.927074
0.927149
0.927193
0.927247
0.927325
0.927360
0.927473
0.927483
0.927602
0.927604
0.927724
0.927726
0.927848
0.927791
0.927893
0.927846
0.927973
0.927958
0.928077
0.928064
0.928180
0.928140
0.928267
0.928241
0.928357
0.928333
0.928410
0.928387
0.928465
0.928453
0.928557
0.928525
0.928575
0.928583
0.928620
0.928654
0.928670
0.928708
0.928689
0.928752
0.928709
0.928805
0.928755
0.928845
0.928795
0.928901
0.928844
0.928970
0.928898
0.929015
0.928953
0.929051
0.928976
0.929057
0.928987
0.929070
0.929015
0.929091
0.929055
0.929119
0.929084
0.929163
0.929118
0.929184
0.929139
0.929185
0.929163
0.929205
0.929202
0.929233
0.929214
0.929257
0.929274
0.929262
0.929280
0.929266
0.929327
0.929294
0.929364
0.929293
0.929392
0.929312
0.929421
0.929341
0.929458
0.929355
0.929482
0.929386
0.929498
0.929409
0.929527
0.929441
0.929556
0.929471
0.929560
0.929478
0.929570
0.929486
0.929577
0.929514
0.929601
0.929523
0.929620
0.929553
0.929627
0.929568
0.929625
0.929577
0.929618
0.929580
0.929637
0.929588
0.929593
0.929586
0.929594
0.929606
0.929614
0.929651
0.929628
0.929688
0.929648
0.929727
0.929644
0.929729
0.929634
0.929740
0.929633
0.929734
0.929613
0.929718
0.929632
0.929748
0.929650
0.929701
0.929617
0.929720
0.929649
0.929726
0.929668
0.929732
0.929674
0.929757
0.929683
0.929750
0.929683
0.929728
0.929685
0.929743
0.929715
0.929751
0.929720
0.929762
0.929770
0.929754
0.929772
0.929735
0.929768
0.929726
0.929792
0.929733
0.929809
0.929719
0.929811
0.929709
0.929808
0.929706
0.929823
0.929714
0.929828
0.929728
0.929831
0.929745
0.929859
0.929750
0.929842
0.929747
0.929844
0.929765
0.929845
0.929764
0.929832
0.929760
0.929837
0.929747
0.929808
0.929742
0.929794
0.929751
0.929787
0.929750
0.929802
0.929757
0.929759
0.929766
0.929774
0.929778
0.929773
0.929819
0.929767
0.929824
0.929757
0.929855
0.929752
0.929850
0.929749
0.929863
0.929741
0.929843
0.929744
0.929856
0.929762
0.929852
0.929779
0.929864
0.929803
0.929868
0.929809
0.929888
0.929823
0.929907
0.929834
0.929909
0.929834
0.929902
0.929827
0.929876
0.929836
0.929897
0.929869
0.929908
0.929859
0.929892
0.929889
0.929882
0.929901
0.929882
0.929929
0.929896
0.929960
0.929906
0.929990
0.929897
0.929981
0.929882
0.929982
0.929885
0.929984
0.929882
0.929993
0.929891
0.929979
0.929885
0.929990
0.929893
0.929971
0.929897
0.929972
0.929888
0.929962
0.929890
0.929954
0.929874
0.929970
0.929908
0.929984
0.929931
0.929978
0.929937
0.929973
0.929944
0.929992
0.929952
0.929963
0.929967
0.929980
0.930000
0.929984
0.930025
0.929984
0.930039
0.929958
0.930036
0.929937
0.930026
0.929927
0.930033
0.929926
0.930044
0.929928
0.930037
0.929928
0.930029
0.929934
0.930028
0.929960
0.930083
0.930003
0.930087
0.930000
0.930071
0.930008
0.930082
0.930004
0.930086
0.930012
0.930076
0.930029
0.930071
0.930035
0.930067
0.930016
0.930064
0.930063
0.930067
0.930065
0.930054
0.930078
0.930045
0.930074
0.930024
0.930086
0.929999
0.930096
0.930028
0.930131
0.930030
0.930149
0.930058
0.930172
0.930078
0.930187
0.930092
0.930184
0.930104
0.930203
0.930132
0.930228
0.930152
0.930228
0.930151
0.930202
0.930134
0.930225
0.930145
0.930225
0.930179
0.930245
0.930216
0.930260
0.930232
0.930292
0.930256
0.930264
0.930269
0.930264
0.930287
0.930262
0.930307
0.930270
0.930327
0.930272
0.930384
0.930291
0.930381
0.930276
0.930383
0.930281
0.930394
0.930281
0.930384
0.930273
0.930391
0.930310
0.930408
0.930314
0.930384
0.930299
0.930386
0.930298
0.930364
0.930309
0.930383
0.930298
0.930356
0.930295
0.930371
0.930317
0.930352
0.930313
0.930348
0.930294
0.930345
0.930339
0.930346
0.930342
0.930329
0.930348
0.930308
0.930364
0.930310
0.930373
0.930264
0.930350
0.930257
0.930359
0.930253
0.930350
0.930234
0.930334
0.930224
0.930318
0.930250
0.930331
0.930279
0.930366
0.930339
0.930424
0.930348
0.930433
0.930358
0.930406
0.930343
0.930425
0.930366
0.930422
0.930377
0.930425
0.930392
0.930428
0.930390
0.930432
0.930367
0.930361
0.930356
0.930365
0.930364
0.930327
0.930359
0.930322
0.930368
0.930305
0.930410
0.930333
0.930445
0.930356
0.930478
0.930363
0.930483
0.930369
0.930465
0.930355
0.930431
0.930344
0.930455
0.930386
0.930497
0.930401
0.930477
0.930400
0.930491
0.930418
0.930500
0.930401
0.930478
0.930398
0.930461
0.930413
0.930464
0.930425
0.930456
0.930408
0.930457
0.930448
0.930444
0.930449
0.930443
0.930465
0.930434
0.930469
0.930433
0.930494
0.930418
0.930495
0.930413
0.930510
0.930424
0.930535
0.930426
0.930536
0.930451
0.930561
0.930466
0.930541
0.930465
0.930538
0.930426
0.930500
0.930441
0.930520
0.930457
0.930525
0.930451
0.930528
0.930467
0.930545
0.930486
0.930536
0.930501
0.930538
0.930507
0.930552
0.930516
0.930520
0.930523
0.930535
0.930535
0.930507
0.930553
0.930518
0.930580
0.930521
0.930644
0.930552
0.930663
0.930558
0.930658
0.930541
0.930660
0.930538
0.930653
0.930527
0.930641
0.930535
0.930634
0.930527
0.930580
0.930493
0.930583
0.930504
0.930587
0.930540
0.930620
0.930533
0.930618
0.930541
0.930598
0.930548
0.930598
0.930572
0.930618
0.930578
0.930613
0.930602
0.930610
0.930612
0.930591
0.930624
0.930601
0.930646
0.930619
0.930689
0.930613
0.930707
0.930614
0.930703
0.930596
0.930706
0.930599
0.930717
0.930611
0.930716
0.930617
0.930706
0.930615
0.930711
0.930649
0.930754
0.930674
0.930757
0.930689
0.930753
0.930693
0.930780
0.930722
0.930793
0.930751
0.930808
0.930781
0.930818
0.930798
0.930840
0.930795
0.930808
0.930802
0.930815
0.930830
0.930804
0.930836
0.930798
0.930848
0.930804
0.930906
0.930816
0.930906
0.930801
0.930903
0.930778
0.930891
0.930770
0.930885
0.930773
0.930876
0.930780
0.930880
0.930791
0.930882
0.930804
0.930883
0.930806
0.930883
0.930828
0.930914
0.930828
0.930913
0.930823
0.930901
0.930838
0.930893
0.930858
0.930894
0.930863
0.930916
0.930912
0.930920
0.930923
0.930921
0.930943
0.930916
0.930949
0.930914
0.930954
0.930882
0.930965
0.930897
0.930978
0.930889
0.930993
0.930888
0.930999
0.930894
0.930999
0.930898
0.931012
0.930920
0.931003
0.930908
0.930980
0.930898
0.930966
0.930898
0.930966
0.930893
0.930983
0.930912
0.930974
0.930915
0.930961
0.930918
0.930959
0.930928
0.930968
0.930914
0.930932
0.930929
0.930941
0.930951
0.930923
0.930948
0.930906
0.930959
0.930895
0.931004
0.930922
0.931020
0.930937
0.931039
0.930932
0.931052
0.930929
0.931034
0.930923
0.931031
0.930951
0.931039
0.930954
0.931087
0.931006
0.931103
0.931021
0.931097
0.931043
0.931121
0.931024
0.931100
0.931020
0.931075
0.931015
0.931056
0.931020
0.931061
0.931022
0.931050
0.931036
0.931044
0.931055
0.931039
0.931063
0.931031
0.931073
0.931020
0.931073
0.930987
0.931097
0.931029
0.931135
0.931045
0.931162
0.931058
0.931169
0.931078
0.931184
0.931091
0.931184
0.931095
0.931179
0.931096
0.931183
0.931120
0.931197
0.931132
0.931192
0.931118
0.931207
0.931135
0.931205
0.931127
0.931169
0.931129
0.931170
0.931146
0.931195
0.931142
0.931150
0.931142
0.931150
0.931145
0.931125
0.931150
0.931119
0.931177
0.931116
0.931208
0.931128
0.931225
0.931125
0.931222
0.931116
0.931225
0.931117
0.931223
0.931132
0.931242
0.931155
0.931255
0.931208
0.931310
0.931210
0.931291
0.931214
0.931275
0.931208
0.931286
0.931208
0.931296
0.931226
0.931299
0.931235
0.931282
0.931238
0.931268
0.931232
0.931283
0.931264
0.931264
0.931257
0.931257
0.931271
0.931258
0.931286
0.931235
0.931274
0.931189
0.931264
0.931187
0.931271
0.931185
0.931292
0.931179
0.931288
0.931200
0.931312
0.931227
0.931334
0.931258
0.931347
0.931256
0.931371
0.931280
0.931354
0.931288
0.931364
0.931299
0.931395
0.931324
0.931400
0.931335
0.931401
0.931375
0.931411
0.931381
0.931429
0.931383
0.931396
0.931407
0.931417
0.931449
0.931437
0.931472
0.931428
0.931471
0.931421
0.931512
0.931443
0.931536
0.931438
0.931532
0.931422
0.931522
0.931402
0.931500
0.931377
0.931490
0.931411
0.931518
0.931415
0.931489
0.931382
0.931470
0.931378
0.931459
0.931374
0.931455
0.931345
0.931446
0.931373
0.931448
0.931400
0.931441
0.931414
0.931446
0.931417
0.931471
0.931461
0.931452
0.931464
0.931443
0.931466
0.931429
0.931465
0.931410
0.931456
0.931386
0.931471
0.931394
0.931485
0.931390
0.931502
0.931407
0.931525
0.931442
0.931549
0.931460
0.931578
0.931494
0.931598
0.931497
0.931587
0.931528
0.931606
0.931546
0.931609
0.931540
0.931634
0.931566
0.931641
0.931591
0.931648
0.931604
0.931643
0.931607
0.931661
0.931610
0.931635
0.931636
0.931652
0.931665
0.931650
0.931685
0.931639
0.931690
0.931619
0.931696
0.931600
0.931692
0.931594
0.931715
0.931602
0.931719
0.931611
0.931730
0.931629
0.931739
0.931664
0.931778
0.931716
0.931815
0.931729
0.931802
0.931720
0.931786
0.931710
0.931786
0.931687
0.931766
0.931695
0.931761
0.931700
0.931747
0.931717
0.931749
0.931715
0.931762
0.931749
0.931742
0.931740
0.931744
0.931766
0.931728
0.931773
0.931728
0.931784
0.931707
0.931791
0.931704
0.931808
0.931683
0.931580
0.931047
0.931542
0.936280
0.936468
0.934877
0.934845
0.933523
0.933490
0.926909
0.927231
0.926705
0.928021
0.927348
0.928239
0.927656
0.928389
0.927941
0.928560
0.928198
0.928731
0.928431
0.928894
0.928655
0.929045
0.928880
0.929238
0.929065
0.929371
0.929230
0.929521
0.929393
0.929673
0.929556
0.929808
0.929678
0.929929
0.929801
0.930019
0.929892
0.930118
0.930002
0.930217
0.930121
0.930330
0.930243
0.930430
0.930366
0.930528
0.930481
0.930628
0.930569
0.930696
0.930658
0.930768
0.930721
0.930835
0.930800
0.930884
0.930848
0.930928
0.930933
0.930999
0.931014
0.931068
0.931067
0.931083
0.931144
0.931155
0.931202
0.931180
0.931254
0.931218
0.931314
0.931261
0.931383
0.931306
0.931448
0.931369
0.931500
0.931403
0.931536
0.931420
0.931541
0.931446
0.931577
0.931476
0.931605
0.931494
0.931608
0.931505
0.931595
0.931521
0.931628
0.931571
0.931679
0.931604
0.931701
0.931621
0.931709
0.931644
0.931722
0.931683
0.931754
0.931706
0.931782
0.931766
0.931785
0.931788
0.931786
0.931813
0.931801
0.931839
0.931793
0.931858
0.931798
0.931892
0.931819
0.931919
0.931840
0.931953
0.931859
0.931958
0.931886
0.931969
0.931900
0.931989
0.931923
0.931990
0.931972
0.932084
0.932019
0.932088
0.932042
0.932099
0.932043
0.932128
0.932076
0.932148
0.932086
0.932143
0.932108
0.932122
0.932120
0.932154
0.932126
0.932128
0.932151
0.932151
0.932167
0.932151
0.932209
0.932170
0.932232
0.932173
0.932269
0.932186
0.932286
0.932199
0.932304
0.932175
0.932299
0.932188
0.932300
0.932196
0.932312
0.932229
0.932333
0.932268
0.932410
0.932327
0.932400
0.932321
0.932396
0.932322
0.932396
0.932302
0.932387
0.932307
0.932374
0.932316
0.932379
0.932345
0.932391
0.932352
0.932405
0.932379
0.932388
0.932373
0.932363
0.932372
0.932335
0.932370
0.932305
0.932364
0.932299
0.932395
0.932310
0.932410
0.932326
0.932441
0.932327
0.932449
0.932340
0.932436
0.932333
0.932433
0.932331
0.932428
0.932359
0.932443
0.932359
0.932423
0.932339
0.932407
0.932337
0.932422
0.932358
0.932442
0.932378
0.932443
0.932400
0.932436
0.932410
0.932447
0.932408
0.932421
0.932425
0.932431
0.932451
0.932431
0.932475
0.932440
0.932499
0.932457
0.932544
0.932448
0.932526
0.932442
0.932541
0.932438
0.932550
0.932442
0.932548
0.932450
0.932552
0.932460
0.932533
0.932448
0.932500
0.932404
0.932461
0.932390
0.932484
0.932418
0.932497
0.932408
0.932492
0.932420
0.932492
0.932435
0.932465
0.932416
0.932447
0.932403
0.932452
0.932451
0.932454
0.932452
0.932440
0.932468
0.932433
0.932477
0.932413
0.932461
0.932362
0.932448
0.932362
0.932456
0.932366
0.932480
0.932368
0.932491
0.932386
0.932487
0.932395
0.932489
0.932401
0.932510
0.932411
0.932492
0.932429
0.932510
0.932441
0.932495
0.932434
0.932513
0.932441
0.932516
0.932460
0.932505
0.932451
0.932491
0.932450
0.932495
0.932441
0.932460
0.932467
0.932474
0.932502
0.932475
0.932524
0.932464
0.932529
0.932463
0.932556
0.932447
0.932537
0.932432
0.932524
0.932433
0.932536
0.932449
0.932549
0.932470
0.932569
0.932515
0.932631
0.932535
0.932637
0.932554
0.932630
0.932547
0.932615
0.932572
0.932641
0.932562
0.932644
0.932564
0.932640
0.932576
0.932628
0.932592
0.932622
0.932575
0.932619
0.932604
0.932612
0.932585
0.932564
0.932581
0.932547
0.932578
0.932515
0.932578
0.932492
0.932600
0.932516
0.932636
0.932533
0.932649
0.932550
0.932659
0.932564
0.932664
0.932565
0.932671
0.932584
0.932673
0.932593
0.932689
0.932605
0.932700
0.932634
0.932703
0.932628
0.932713
0.932642
0.932697
0.932624
0.932674
0.932639
0.932679
0.932664
0.932705
0.932671
0.932681
0.932681
0.932680
0.932700
0.932671
0.932708
0.932673
0.932715
0.932645
0.932748
0.932673
0.932772
0.932684
0.932811
0.932725
0.932850
0.932732
0.932829
0.932727
0.932823
0.932731
0.932839
0.932758
0.932850
0.932755
0.932844
0.932753
0.932838
0.932781
0.932860
0.932774
0.932851
0.932766
0.932818
0.932755
0.932818
0.932791
0.932842
0.932801
0.932849
0.932832
0.932836
0.932833
0.932824
0.932855
0.932825
0.932881
0.932811
0.932874
0.932785
0.932887
0.932802
0.932917
0.932820
0.932930
0.932817
0.932916
0.932816
0.932913
0.932820
0.932918
0.932838
0.932922
0.932839
0.932925
0.932845
0.932921
0.932852
0.932895
0.932820
0.932917
0.932854
0.932925
0.932859
0.932901
0.932873
0.932901
0.932885
0.932929
0.932909
0.932925
0.932953
0.932959
0.932976
0.932943
0.932969
0.932926
0.933003
0.932957
0.933059
0.932978
0.933068
0.932979
0.933095
0.932990
0.933113
0.933008
0.933108
0.933006
0.933103
0.933012
0.933115
0.933029
0.933129
0.933054
0.933131
0.933056
0.933129
0.933077
0.933158
0.933091
0.933167
0.933103
0.933177
0.933124
0.933174
0.933131
0.933169
0.933109
0.933158
0.933150
0.933157
0.933138
0.933111
0.933111
0.933071
0.933104
0.933053
0.933096
0.933007
0.933087
0.932994
0.933087
0.932984
0.933119
0.933019
0.933136
0.933052
0.933159
0.933067
0.933148
0.933068
0.933147
0.933070
0.933154
0.933071
0.933151
0.933084
0.933141
0.933056
0.933143
0.933066
0.933132
0.933055
0.933098
0.933067
0.933110
0.933087
0.933139
0.933111
0.933126
0.933108
0.933112
0.933101
0.933079
0.933101
0.933066
0.933101
0.933041
0.933122
0.933062
0.933154
0.933067
0.933212
0.933085
0.933206
0.933097
0.933222
0.933118
0.933229
0.933133
0.933226
0.933146
0.933226
0.933144
0.933226
0.933153
0.933216
0.933156
0.933234
0.933161
0.933224
0.933154
0.933221
0.933179
0.933240
0.933202
0.933247
0.933204
0.933259
0.933253
0.933268
0.933273
0.933264
0.933293
0.933265
0.933310
0.933256
0.933325
0.933223
0.933298
0.933192
0.933267
0.933168
0.933271
0.933161
0.933261
0.933171
0.933284
0.933194
0.933284
0.933195
0.933284
0.933204
0.933306
0.933228
0.933303
0.933239
0.933304
0.933205
0.933279
0.933215
0.933291
0.933243
0.933284
0.933243
0.933276
0.933255
0.933306
0.933288
0.933293
0.933289
0.933297
0.933321
0.933314
0.933366
0.933330
0.933422
0.933380
0.933472
0.933380
0.933463
0.933387
0.933465
0.933363
0.933483
0.933377
0.933492
0.933386
0.933476
0.933379
0.933460
0.933380
0.933464
0.933366
0.933447
0.933381
0.933454
0.933384
0.933478
0.933397
0.933486
0.933427
0.933500
0.933456
0.933506
0.933474
0.933510
0.933462
0.933506
0.933507
0.933519
0.933524
0.933517
0.933557
0.933539
0.933599
0.933542
0.933617
0.933510
0.933593
0.933493
0.933611
0.933479
0.933600
0.933487
0.933618
0.933520
0.933633
0.933531
0.933619
0.933520
0.933616
0.933523
0.933615
0.933548
0.933616
0.933544
0.933611
0.933518
0.933589
0.933522
0.933598
0.933539
0.933590
0.933555
0.933592
0.933556
0.933617
0.933591
0.933606
0.933598
0.933604
0.933621
0.933598
0.933616
0.933575
0.933615
0.933535
0.933619
0.933538
0.933629
0.933538
0.933631
0.933530
0.933629
0.933536
0.933637
0.933538
0.933623
0.933537
0.933643
0.933572
0.933682
0.933598
0.933681
0.933597
0.933666
0.933603
0.933686
0.933605
0.933680
0.933609
0.933664
0.933615
0.933649
0.933629
0.933657
0.933598
0.933627
0.933627
0.933634
0.933631
0.933619
0.933630
0.933603
0.933652
0.933609
0.933672
0.933584
0.933673
0.933565
0.933669
0.933539
0.933672
0.933568
0.933703
0.933608
0.933715
0.933608
0.933692
0.933599
0.933685
0.933594
0.933703
0.933619
0.933710
0.933635
0.933719
0.933621
0.933703
0.933650
0.933728
0.933680
0.933727
0.933688
0.933720
0.933696
0.933754
0.933741
0.933732
0.933718
0.933713
0.933747
0.933720
0.933753
0.933710
0.933766
0.933706
0.933795
0.933719
0.933818
0.933694
0.933800
0.933701
0.933824
0.933733
0.933840
0.933751
0.933856
0.933756
0.933836
0.933758
0.933829
0.933764
0.933829
0.933776
0.933841
0.933778
0.933873
0.933810
0.933884
0.933819
0.933884
0.933840
0.933886
0.933849
0.933890
0.933839
0.933859
0.933869
0.933869
0.933872
0.933853
0.933881
0.933829
0.933877
0.933826
0.933899
0.933808
0.933896
0.933782
0.933917
0.933817
0.933953
0.933825
0.933939
0.933823
0.933920
0.933843
0.933949
0.933856
0.933943
0.933844
0.933921
0.933832
0.933914
0.933840
0.933907
0.933829
0.933916
0.933859
0.933929
0.933890
0.933944
0.933917
0.933955
0.933924
0.933991
0.933973
0.933971
0.933967
0.933973
0.934008
0.933990
0.934032
0.933999
0.934060
0.933985
0.934075
0.933983
0.934080
0.934017
0.934119
0.934003
0.934121
0.934003
0.934099
0.934006
0.934092
0.934000
0.934085
0.934007
0.934116
0.934048
0.934119
0.934037
0.934102
0.934030
0.934116
0.934044
0.934122
0.934059
0.934134
0.934104
0.934156
0.934125
0.934165
0.934094
0.934099
0.934104
0.934104
0.934116
0.934093
0.934119
0.934076
0.934130
0.934064
0.934144
0.934054
0.934159
0.934079
0.934194
0.934053
0.934162
0.934019
0.934110
0.934015
0.934133
0.934024
0.934118
0.934021
0.934106
0.934011
0.934096
0.934018
0.934087
0.934006
0.934105
0.934034
0.934124
0.934056
0.934141
0.934100
0.934154
0.934121
0.934161
0.934131
0.934176
0.934182
0.934186
0.934195
0.934189
0.934213
0.934184
0.934210
0.934158
0.934218
0.934140
0.934230
0.934138
0.934222
0.934139
0.934234
0.934122
0.934225
0.934125
0.934245
0.934154
0.934259
0.934157
0.934248
0.934159
0.934252
0.934175
0.934247
0.934175
0.934244
0.934187
0.934280
0.934232
0.934309
0.934248
0.934300
0.934264
0.934319
0.934287
0.934327
0.934265
0.934269
0.934281
0.934267
0.934272
0.934249
0.934286
0.934229
0.934285
0.934221
0.934321
0.934230
0.934335
0.934275
0.934345
0.934239
0.934328
0.934005
0.933662
0.933949
0.938892
0.939081
0.937269
0.937231
0.936100
0.936076
0.929324
0.929849
0.929180
0.930638
0.929809
0.930851
0.930115
0.930995
0.930383
0.931111
0.930642
0.931270
0.930894
0.931440
0.931115
0.931556
0.931338
0.931722
0.931560
0.931862
0.931772
0.932013
0.931974
0.932155
0.932165
0.932275
0.932317
0.932393
0.932457
0.932476
0.932567
0.932585
0.932679
0.932691
0.932794
0.932797
0.932908
0.932905
0.933012
0.932991
0.933086
0.933071
0.933169
0.933170
0.933270
0.933222
0.933333
0.933307
0.933408
0.933386
0.933461
0.933468
0.933543
0.933517
0.933610
0.933623
0.933654
0.933663
0.933690
0.933735
0.933749
0.933817
0.933822
0.933923
0.933867
0.933977
0.933929
0.934036
0.933975
0.934100
0.934028
0.934147
0.934089
0.934218
0.934153
0.934254
0.934197
0.934296
0.934238
0.934317
0.934258
0.934332
0.934280
0.934352
0.934289
0.934362
0.934303
0.934374
0.934324
0.934367
0.934342
0.934379
0.934370
0.934412
0.934380
0.934386
0.934415
0.934411
0.934450
0.934426
0.934474
0.934433
0.934504
0.934447
0.934545
0.934452
0.934568
0.934481
0.934631
0.934490
0.934618
0.934516
0.934638
0.934548
0.934641
0.934550
0.934660
0.934568
0.934663
0.934564
0.934649
0.934555
0.934633
0.934574
0.934660
0.934565
0.934652
0.934585
0.934654
0.934604
0.934658
0.934619
0.934662
0.934604
0.934663
0.934655
0.934666
0.934665
0.934661
0.934694
0.934672
0.934702
0.934668
0.934764
0.934699
0.934799
0.934729
0.934831
0.934732
0.934850
0.934743
0.934853
0.934772
0.934862
0.934775
0.934869
0.934789
0.934854
0.934767
0.934844
0.934768
0.934838
0.934781
0.934847
0.934766
0.934845
0.934778
0.934832
0.934759
0.934803
0.934766
0.934802
0.934772
0.934819
0.934772
0.934768
0.934776
0.934765
0.934782
0.934753
0.934803
0.934768
0.934829
0.934763
0.934861
0.934787
0.934887
0.934801
0.934909
0.934816
0.934930
0.934830
0.934934
0.934843
0.934934
0.934847
0.934916
0.934829
0.934879
0.934798
0.934862
0.934820
0.934883
0.934826
0.934914
0.934825
0.934914
0.934847
0.934917
0.934859
0.934902
0.934858
0.934904
0.934844
0.934906
0.934903
0.934921
0.934930
0.934918
0.934948
0.934910
0.934972
0.934923
0.935022
0.934934
0.935035
0.934945
0.935034
0.934938
0.935040
0.934937
0.935038
0.934944
0.935051
0.934949
0.935042
0.934947
0.935071
0.934998
0.935115
0.935048
0.935118
0.935054
0.935132
0.935065
0.935148
0.935075
0.935146
0.935106
0.935160
0.935124
0.935150
0.935130
0.935187
0.935164
0.935163
0.935180
0.935185
0.935206
0.935172
0.935207
0.935148
0.935192
0.935105
0.935196
0.935123
0.935224
0.935129
0.935220
0.935111
0.935229
0.935112
0.935205
0.935125
0.935223
0.935139
0.935234
0.935158
0.935243
0.935159
0.935221
0.935144
0.935199
0.935131
0.935221
0.935143
0.935217
0.935141
0.935189
0.935134
0.935163
0.935131
0.935166
0.935114
0.935148
0.935149
0.935146
0.935152
0.935116
0.935140
0.935116
0.935164
0.935122
0.935201
0.935094
0.935171
0.935079
0.935182
0.935081
0.935216
0.935111
0.935222
0.935108
0.935231
0.935137
0.935238
0.935152
0.935256
0.935185
0.935286
0.935221
0.935297
0.935227
0.935298
0.935227
0.935300
0.935225
0.935292
0.935229
0.935250
0.935203
0.935226
0.935198
0.935264
0.935230
0.935229
0.935237
0.935232
0.935241
0.935206
0.935248
0.935189
0.935228
0.935151
0.935236
0.935156
0.935262
0.935173
0.935276
0.935172
0.935286
0.935192
0.935294
0.935190
0.935295
0.935216
0.935303
0.935226
0.935309
0.935225
0.935310
0.935248
0.935319
0.935252
0.935330
0.935252
0.935316
0.935234
0.935296
0.935241
0.935292
0.935255
0.935302
0.935245
0.935281
0.935284
0.935298
0.935301
0.935301
0.935343
0.935319
0.935384
0.935355
0.935427
0.935318
0.935401
0.935308
0.935410
0.935314
0.935433
0.935331
0.935437
0.935331
0.935439
0.935325
0.935421
0.935326
0.935424
0.935327
0.935423
0.935357
0.935435
0.935360
0.935430
0.935349
0.935414
0.935347
0.935412
0.935368
0.935402
0.935373
0.935413
0.935384
0.935465
0.935428
0.935440
0.935438
0.935451
0.935458
0.935451
0.935492
0.935464
0.935517
0.935450
0.935540
0.935451
0.935538
0.935425
0.935529
0.935400
0.935522
0.935425
0.935529
0.935429
0.935528
0.935439
0.935520
0.935434
0.935519
0.935444
0.935521
0.935448
0.935514
0.935460
0.935532
0.935450
0.935522
0.935451
0.935519
0.935459
0.935494
0.935453
0.935496
0.935440
0.935468
0.935476
0.935483
0.935499
0.935505
0.935550
0.935520
0.935578
0.935543
0.935645
0.935565
0.935650
0.935562
0.935650
0.935536
0.935648
0.935542
0.935629
0.935536
0.935636
0.935539
0.935640
0.935580
0.935678
0.935591
0.935672
0.935595
0.935676
0.935625
0.935677
0.935596
0.935671
0.935605
0.935681
0.935643
0.935703
0.935681
0.935725
0.935683
0.935734
0.935711
0.935705
0.935708
0.935695
0.935718
0.935697
0.935743
0.935694
0.935757
0.935702
0.935806
0.935717
0.935823
0.935721
0.935826
0.935726
0.935830
0.935725
0.935817
0.935707
0.935817
0.935706
0.935789
0.935709
0.935816
0.935729
0.935794
0.935711
0.935778
0.935713
0.935804
0.935738
0.935816
0.935743
0.935804
0.935758
0.935801
0.935776
0.935824
0.935780
0.935814
0.935834
0.935843
0.935852
0.935833
0.935866
0.935823
0.935866
0.935828
0.935902
0.935800
0.935888
0.935804
0.935899
0.935789
0.935903
0.935806
0.935912
0.935805
0.935924
0.935834
0.935947
0.935863
0.935955
0.935880
0.935971
0.935895
0.935961
0.935893
0.935950
0.935864
0.935944
0.935878
0.935950
0.935901
0.935946
0.935907
0.935940
0.935903
0.935959
0.935933
0.935937
0.935945
0.935918
0.935924
0.935877
0.935925
0.935884
0.935950
0.935869
0.935965
0.935874
0.935961
0.935869
0.935963
0.935849
0.935959
0.935849
0.935941
0.935836
0.935920
0.935808
0.935915
0.935832
0.935938
0.935863
0.935964
0.935891
0.935968
0.935903
0.936001
0.935925
0.935998
0.935951
0.935996
0.935957
0.935975
0.935955
0.935994
0.935932
0.935960
0.935964
0.935980
0.935978
0.935982
0.935988
0.935960
0.936002
0.935941
0.936016
0.935909
0.935999
0.935887
0.936001
0.935879
0.935995
0.935875
0.935985
0.935894
0.935997
0.935904
0.935999
0.935923
0.936003
0.935889
0.935987
0.935891
0.935959
0.935898
0.935967
0.935882
0.935943
0.935872
0.935943
0.935890
0.935930
0.935902
0.935930
0.935896
0.935948
0.935938
0.935943
0.935965
0.935967
0.935978
0.935956
0.935981
0.935945
0.935989
0.935918
0.935996
0.935913
0.936008
0.935914
0.936030
0.935920
0.936023
0.935931
0.936052
0.935967
0.936063
0.935971
0.936040
0.935964
0.936058
0.935986
0.936072
0.936022
0.936088
0.936033
0.936125
0.936066
0.936133
0.936066
0.936127
0.936089
0.936120
0.936089
0.936136
0.936081
0.936094
0.936099
0.936099
0.936100
0.936064
0.936094
0.936058
0.936099
0.936034
0.936117
0.936020
0.936118
0.936030
0.936152
0.936053
0.936175
0.936075
0.936184
0.936084
0.936186
0.936094
0.936196
0.936116
0.936219
0.936138
0.936241
0.936183
0.936265
0.936192
0.936255
0.936168
0.936245
0.936181
0.936250
0.936209
0.936271
0.936234
0.936275
0.936231
0.936283
0.936255
0.936260
0.936246
0.936239
0.936262
0.936242
0.936273
0.936230
0.936294
0.936231
0.936333
0.936246
0.936333
0.936235
0.936346
0.936239
0.936342
0.936242
0.936332
0.936233
0.936324
0.936230
0.936315
0.936220
0.936306
0.936234
0.936317
0.936243
0.936323
0.936265
0.936352
0.936281
0.936365
0.936290
0.936343
0.936286
0.936318
0.936273
0.936314
0.936260
0.936285
0.936287
0.936297
0.936316
0.936292
0.936335
0.936315
0.936377
0.936329
0.936418
0.936330
0.936417
0.936331
0.936429
0.936318
0.936437
0.936336
0.936451
0.936356
0.936453
0.936334
0.936419
0.936312
0.936374
0.936267
0.936363
0.936280
0.936356
0.936286
0.936354
0.936256
0.936334
0.936260
0.936320
0.936272
0.936310
0.936291
0.936325
0.936302
0.936357
0.936348
0.936345
0.936343
0.936324
0.936342
0.936320
0.936356
0.936302
0.936339
0.936260
0.936342
0.936264
0.936355
0.936272
0.936390
0.936287
0.936408
0.936332
0.936450
0.936353
0.936457
0.936388
0.936526
0.936459
0.936565
0.936498
0.936568
0.936504
0.936562
0.936497
0.936595
0.936528
0.936606
0.936549
0.936621
0.936593
0.936628
0.936602
0.936645
0.936612
0.936613
0.936623
0.936624
0.936657
0.936636
0.936685
0.936649
0.936720
0.936653
0.936742
0.936657
0.936713
0.936626
0.936703
0.936610
0.936720
0.936617
0.936727
0.936600
0.936703
0.936606
0.936709
0.936633
0.936711
0.936589
0.936662
0.936581
0.936655
0.936582
0.936657
0.936554
0.936624
0.936562
0.936616
0.936559
0.936587
0.936555
0.936588
0.936551
0.936605
0.936578
0.936565
0.936570
0.936556
0.936563
0.936542
0.936582
0.936510
0.936566
0.936474
0.936565
0.936474
0.936579
0.936487
0.936611
0.936505
0.936620
0.936547
0.936662
0.936580
0.936662
0.936557
0.936633
0.936562
0.936655
0.936573
0.936659
0.936596
0.936669
0.936605
0.936702
0.936639
0.936732
0.936678
0.936748
0.936720
0.936752
0.936718
0.936772
0.936716
0.936738
0.936740
0.936753
0.936776
0.936764
0.936800
0.936775
0.936834
0.936788
0.936863
0.936772
0.936862
0.936780
0.936894
0.936779
0.936889
0.936781
0.936892
0.936795
0.936917
0.936821
0.936934
0.936836
0.936919
0.936833
0.936919
0.936849
0.936934
0.936871
0.936941
0.936850
0.936926
0.936844
0.936896
0.936834
0.936875
0.936840
0.936875
0.936826
0.936875
0.936857
0.936854
0.936864
0.936849
0.936864
0.936822
0.936857
0.936791
0.936844
0.936751
0.936839
0.936750
0.936841
0.936736
0.936850
0.936746
0.936866
0.936762
0.936662
0.936139
0.936634
0.941395
0.941571
0.939968
0.939939
0.938637
0.938609
0.932028
0.932428
0.931907
0.933196
0.932500
0.933372
0.932776
0.933540
0.933030
0.933693
0.933277
0.933828
0.933523
0.934003
0.933713
0.934135
0.933888
0.934279
0.934067
0.934422
0.934217
0.934549
0.934369
0.934688
0.934528
0.934819
0.934673
0.934964
0.934810
0.935078
0.934965
0.935198
0.935105
0.935310
0.935221
0.935400
0.935330
0.935494
0.935438
0.935598
0.935554
0.935686
0.935651
0.935789
0.935738
0.935867
0.935822
0.935914
0.935899
0.935971
0.935975
0.936045
0.936036
0.936073
0.936127
0.936137
0.936200
0.936195
0.936258
0.936228
0.936316
0.936285
0.936393
0.936329
0.936444
0.936387
0.936505
0.936419
0.936559
0.936459
0.936588
0.936494
0.936630
0.936549
0.936672
0.936603
0.936710
0.936642
0.936736
0.936668
0.936783
0.936711
0.936806
0.936730
0.936834
0.936755
0.936868
0.936822
0.936899
0.936859
0.936916
0.936868
0.936948
0.936932
0.936962
0.936965
0.936983
0.937007
0.937000
0.937055
0.937020
0.937095
0.937026
0.937114
0.937041
0.937141
0.937061
0.937160
0.937064
0.937150
0.937081
0.937191
0.937102
0.937198
0.937109
0.937194
0.937113
0.937210
0.937143
0.937212
0.937157
0.937226
0.937171
0.937259
0.937201
0.937274
0.937217
0.937271
0.937239
0.937280
0.937242
0.937283
0.937238
0.937261
0.937277
0.937280
0.937305
0.937292
0.937336
0.937300
0.937346
0.937290
0.937392
0.937307
0.937400
0.937285
0.937384
0.937302
0.937397
0.937319
0.937435
0.937346
0.937437
0.937331
0.937423
0.937327
0.937418
0.937331
0.937409
0.937330
0.937403
0.937334
0.937408
0.937306
0.937394
0.937323
0.937390
0.937309
0.937356
0.937315
0.937359
0.937318
0.937374
0.937349
0.937350
0.937355
0.937348
0.937376
0.937348
0.937386
0.937337
0.937397
0.937322
0.937418
0.937336
0.937408
0.937315
0.937439
0.937306
0.937434
0.937337
0.937453
0.937350
0.937451
0.937369
0.937474
0.937394
0.937502
0.937428
0.937505
0.937441
0.937522
0.937461
0.937551
0.937492
0.937559
0.937494
0.937539
0.937488
0.937523
0.937476
0.937508
0.937447
0.937459
0.937472
0.937477
0.937485
0.937456
0.937480
0.937431
0.937459
0.937404
0.937485
0.937396
0.937495
0.937407
0.937515
0.937420
0.937554
0.937455
0.937554
0.937457
0.937561
0.937482
0.937570
0.937493
0.937590
0.937516
0.937599
0.937520
0.937579
0.937522
0.937586
0.937502
0.937574
0.937494
0.937560
0.937504
0.937549
0.937503
0.937546
0.937495
0.937552
0.937539
0.937528
0.937511
0.937497
0.937507
0.937479
0.937523
0.937464
0.937513
0.937430
0.937524
0.937442
0.937546
0.937444
0.937559
0.937455
0.937565
0.937474
0.937582
0.937492
0.937603
0.937512
0.937615
0.937517
0.937613
0.937527
0.937626
0.937539
0.937622
0.937559
0.937648
0.937578
0.937654
0.937595
0.937656
0.937603
0.937646
0.937608
0.937662
0.937598
0.937624
0.937630
0.937636
0.937635
0.937614
0.937639
0.937600
0.937657
0.937601
0.937695
0.937601
0.937708
0.937633
0.937716
0.937604
0.937718
0.937604
0.937715
0.937636
0.937753
0.937662
0.937770
0.937696
0.937787
0.937702
0.937778
0.937703
0.937766
0.937693
0.937781
0.937694
0.937776
0.937715
0.937796
0.937753
0.937799
0.937752
0.937782
0.937745
0.937793
0.937773
0.937761
0.937773
0.937763
0.937780
0.937751
0.937797
0.937750
0.937812
0.937726
0.937808
0.937704
0.937802
0.937719
0.937808
0.937686
0.937817
0.937719
0.937838
0.937727
0.937843
0.937751
0.937869
0.937778
0.937869
0.937779
0.937858
0.937787
0.937850
0.937781
0.937875
0.937825
0.937916
0.937867
0.937930
0.937890
0.937930
0.937904
0.937957
0.937901
0.937924
0.937928
0.937933
0.937934
0.937894
0.937921
0.937867
0.937902
0.937831
0.937915
0.937827
0.937920
0.937849
0.937936
0.937861
0.937970
0.937877
0.937963
0.937867
0.937968
0.937871
0.937970
0.937899
0.937992
0.937922
0.938012
0.937930
0.937993
0.937938
0.938007
0.937938
0.938025
0.937959
0.938035
0.937992
0.938043
0.938008
0.938031
0.937983
0.938028
0.938007
0.937990
0.937983
0.937963
0.937972
0.937940
0.937965
0.937914
0.937971
0.937904
0.938012
0.937925
0.938028
0.937913
0.938004
0.937863
0.937973
0.937859
0.937978
0.937885
0.937997
0.937921
0.938015
0.937932
0.938035
0.937961
0.938059
0.937985
0.938056
0.937999
0.938087
0.938031
0.938116
0.938047
0.938105
0.938052
0.938088
0.938049
0.938095
0.938044
0.938063
0.938070
0.938082
0.938094
0.938079
0.938107
0.938079
0.938119
0.938059
0.938126
0.938039
0.938129
0.938057
0.938167
0.938089
0.938229
0.938129
0.938242
0.938152
0.938262
0.938179
0.938267
0.938186
0.938270
0.938183
0.938252
0.938174
0.938240
0.938180
0.938243
0.938156
0.938241
0.938193
0.938264
0.938215
0.938259
0.938218
0.938256
0.938210
0.938267
0.938233
0.938223
0.938204
0.938181
0.938189
0.938164
0.938216
0.938172
0.938245
0.938147
0.938240
0.938138
0.938227
0.938104
0.938192
0.938101
0.938234
0.938130
0.938262
0.938143
0.938254
0.938142
0.938255
0.938162
0.938251
0.938180
0.938263
0.938190
0.938260
0.938196
0.938290
0.938233
0.938309
0.938266
0.938329
0.938299
0.938332
0.938291
0.938332
0.938276
0.938296
0.938302
0.938319
0.938324
0.938322
0.938356
0.938335
0.938382
0.938337
0.938429
0.938332
0.938420
0.938340
0.938453
0.938334
0.938450
0.938348
0.938434
0.938336
0.938442
0.938348
0.938428
0.938350
0.938433
0.938345
0.938418
0.938325
0.938398
0.938327
0.938393
0.938326
0.938423
0.938370
0.938438
0.938399
0.938437
0.938401
0.938428
0.938389
0.938435
0.938417
0.938415
0.938423
0.938413
0.938442
0.938415
0.938458
0.938423
0.938493
0.938416
0.938505
0.938410
0.938508
0.938426
0.938550
0.938407
0.938517
0.938407
0.938503
0.938381
0.938466
0.938368
0.938462
0.938372
0.938475
0.938388
0.938463
0.938386
0.938451
0.938375
0.938467
0.938402
0.938476
0.938412
0.938482
0.938447
0.938483
0.938444
0.938487
0.938434
0.938457
0.938458
0.938472
0.938481
0.938473
0.938514
0.938477
0.938521
0.938480
0.938584
0.938488
0.938579
0.938498
0.938601
0.938477
0.938555
0.938424
0.938507
0.938400
0.938485
0.938411
0.938494
0.938412
0.938499
0.938406
0.938487
0.938411
0.938489
0.938435
0.938511
0.938421
0.938503
0.938433
0.938500
0.938442
0.938491
0.938456
0.938487
0.938463
0.938525
0.938508
0.938511
0.938518
0.938511
0.938537
0.938512
0.938559
0.938499
0.938560
0.938479
0.938581
0.938494
0.938599
0.938521
0.938633
0.938517
0.938625
0.938516
0.938633
0.938535
0.938653
0.938559
0.938654
0.938559
0.938649
0.938561
0.938642
0.938567
0.938638
0.938571
0.938646
0.938573
0.938644
0.938588
0.938652
0.938604
0.938642
0.938607
0.938649
0.938599
0.938619
0.938631
0.938644
0.938645
0.938618
0.938653
0.938617
0.938675
0.938615
0.938684
0.938582
0.938691
0.938613
0.938721
0.938590
0.938682
0.938582
0.938690
0.938606
0.938696
0.938609
0.938697
0.938621
0.938714
0.938612
0.938692
0.938609
0.938690
0.938633
0.938714
0.938628
0.938724
0.938663
0.938729
0.938699
0.938727
0.938699
0.938718
0.938697
0.938745
0.938722
0.938710
0.938700
0.938700
0.938727
0.938712
0.938751
0.938723
0.938779
0.938713
0.938795
0.938700
0.938801
0.938679
0.938821
0.938683
0.938806
0.938717
0.938828
0.938732
0.938828
0.938737
0.938834
0.938738
0.938832
0.938759
0.938841
0.938783
0.938846
0.938787
0.938863
0.938801
0.938866
0.938798
0.938851
0.938806
0.938847
0.938818
0.938857
0.938813
0.938843
0.938853
0.938860
0.938882
0.938859
0.938905
0.938870
0.938923
0.938877
0.938957
0.938860
0.938956
0.938865
0.939002
0.938891
0.939020
0.938896
0.939009
0.938910
0.939011
0.938911
0.939008
0.938917
0.939005
0.938913
0.938994
0.938914
0.938989
0.938923
0.938993
0.938892
0.938961
0.938888
0.938949
0.938873
0.938913
0.938876
0.938914
0.938890
0.938958
0.938944
0.938944
0.938936
0.938919
0.938915
0.938892
0.938934
0.938888
0.938938
0.938848
0.938939
0.938848
0.938968
0.938845
0.938941
0.938803
0.938929
0.938830
0.938933
0.938822
0.938916
0.938825
0.938927
0.938847
0.938953
0.938883
0.938970
0.938896
0.938972
0.938914
0.939014
0.938964
0.939057
0.939012
0.939082
0.939058
0.939100
0.939075
0.939117
0.939068
0.939092
0.939100
0.939102
0.939132
0.939108
0.939151
0.939111
0.939169
0.939098
0.939179
0.939079
0.939153
0.939056
0.939154
0.939045
0.939142
0.939052
0.939156
0.939055
0.939155
0.939051
0.939163
0.939082
0.939179
0.939090
0.939170
0.939100
0.939174
0.939107
0.939178
0.939084
0.939156
0.939077
0.939128
0.939062
0.939106
0.939076
0.939113
0.939080
0.939140
0.939113
0.939114
0.939104
0.939095
0.939108
0.939084
0.939125
0.939082
0.939130
0.939059
0.939168
0.939082
0.939207
0.939073
0.939186
0.939079
0.939177
0.939073
0.939172
0.939085
0.939191
0.939125
0.939214
0.939146
0.939244
0.939169
0.939251
0.939172
0.939257
0.939185
0.939290
0.939211
0.939292
0.939227
0.939288
0.939264
0.939291
0.939268
0.939291
0.939255
0.939263
0.939283
0.939292
0.939315
0.939296
0.939313
0.939302
0.939351
0.939311
0.939385
0.939291
0.939377
0.939278
0.939370
0.939271
0.939406
0.939291
0.939396
0.939290
0.939376
0.939286
0.939359
0.939271
0.939345
0.939261
0.939358
0.939285
0.939365
0.939295
0.939367
0.939278
0.939353
0.939276
0.939337
0.939260
0.939304
0.939274
0.939309
0.939270
0.939320
0.939314
0.939289
0.939283
0.939259
0.939281
0.939239
0.939283
0.939235
0.939277
0.939197
0.939297
0.939216
0.939320
0.939222
0.939346
0.939229
0.939361
0.939279
0.939372
0.939050
0.938726
0.939022
0.943964
0.944140
0.942340
0.942307
0.941180
0.941158
0.934425
0.934967
0.934271
0.935729
0.934883
0.935896
0.935174
0.936043
0.935467
0.936203
0.935724
0.936371
0.935994
0.936498
0.936205
0.936627
0.936420
0.936761
0.936611
0.936879
0.936791
0.936996
0.936988
0.937131
0.937167
0.937282
0.937342
0.937420
0.937499
0.937550
0.937631
0.937667
0.937765
0.937784
0.937862
0.937879
0.937999
0.938004
0.938110
0.938110
0.938205
0.938202
0.938325
0.938314
0.938426
0.938414
0.938512
0.938508
0.938566
0.938564
0.938632
0.938611
0.938660
0.938697
0.938743
0.938775
0.938792
0.938852
0.938856
0.938910
0.938894
0.939003
0.938955
0.939060
0.938995
0.939105
0.939040
0.939167
0.939093
0.939201
0.939123
0.939229
0.939157
0.939256
0.939215
0.939314
0.939272
0.939344
0.939300
0.939380
0.939349
0.939422
0.939375
0.939463
0.939423
0.939499
0.939480
0.939537
0.939517
0.939557
0.939549
0.939598
0.939596
0.939598
0.939615
0.939609
0.939665
0.939636
0.939704
0.939667
0.939747
0.939658
0.939761
0.939667
0.939771
0.939676
0.939788
0.939668
0.939790
0.939689
0.939797
0.939695
0.939810
0.939709
0.939817
0.939739
0.939855
0.939788
0.939884
0.939805
0.939883
0.939810
0.939925
0.939838
0.939927
0.939842
0.939912
0.939871
0.939914
0.939870
0.939922
0.939875
0.939892
0.939894
0.939900
0.939905
0.939882
0.939929
0.939896
0.939939
0.939904
0.939999
0.939931
0.940006
0.939923
0.940018
0.939916
0.940030
0.939920
0.940020
0.939915
0.940006
0.939909
0.940010
0.939930
0.939991
0.939874
0.939947
0.939875
0.939949
0.939901
0.939963
0.939882
0.939959
0.939883
0.939943
0.939874
0.939933
0.939895
0.939935
0.939892
0.939941
0.939933
0.939923
0.939925
0.939912
0.939936
0.939893
0.939972
0.939896
0.939974
0.939876
0.939981
0.939898
0.940000
0.939918
0.940039
0.939928
0.940050
0.939936
0.940053
0.939951
0.940064
0.939980
0.940093
0.940012
0.940129
0.940043
0.940141
0.940062
0.940133
0.940035
0.940122
0.940033
0.940113
0.940046
0.940108
0.940076
0.940120
0.940083
0.940130
0.940076
0.940100
0.940096
0.940107
0.940112
0.940090
0.940111
0.940106
0.940163
0.940121
0.940217
0.940133
0.940213
0.940128
0.940233
0.940128
0.940242
0.940120
0.940216
0.940109
0.940215
0.940137
0.940249
0.940154
0.940238
0.940159
0.940248
0.940177
0.940250
0.940193
0.940272
0.940185
0.940259
0.940188
0.940259
0.940208
0.940256
0.940213
0.940245
0.940214
0.940283
0.940278
0.940285
0.940290
0.940287
0.940319
0.940287
0.940337
0.940288
0.940356
0.940274
0.940356
0.940264
0.940339
0.940233
0.940336
0.940220
0.940316
0.940220
0.940318
0.940229
0.940347
0.940264
0.940364
0.940283
0.940390
0.940290
0.940363
0.940283
0.940344
0.940274
0.940355
0.940281
0.940365
0.940318
0.940389
0.940359
0.940398
0.940367
0.940414
0.940373
0.940386
0.940390
0.940390
0.940408
0.940392
0.940428
0.940392
0.940448
0.940410
0.940514
0.940421
0.940517
0.940412
0.940522
0.940396
0.940508
0.940396
0.940507
0.940398
0.940482
0.940396
0.940467
0.940330
0.940399
0.940325
0.940411
0.940330
0.940404
0.940341
0.940415
0.940322
0.940399
0.940326
0.940398
0.940356
0.940409
0.940374
0.940406
0.940376
0.940425
0.940414
0.940411
0.940410
0.940387
0.940405
0.940368
0.940406
0.940354
0.940412
0.940338
0.940430
0.940333
0.940424
0.940319
0.940434
0.940305
0.940411
0.940310
0.940402
0.940292
0.940388
0.940307
0.940416
0.940337
0.940432
0.940371
0.940455
0.940386
0.940445
0.940391
0.940473
0.940403
0.940483
0.940423
0.940489
0.940437
0.940479
0.940432
0.940493
0.940450
0.940460
0.940462
0.940473
0.940490
0.940466
0.940516
0.940467
0.940532
0.940470
0.940579
0.940479
0.940580
0.940485
0.940602
0.940489
0.940607
0.940494
0.940620
0.940491
0.940615
0.940520
0.940615
0.940534
0.940624
0.940528
0.940596
0.940518
0.940588
0.940531
0.940603
0.940525
0.940594
0.940527
0.940590
0.940536
0.940583
0.940542
0.940573
0.940520
0.940577
0.940554
0.940570
0.940557
0.940540
0.940556
0.940511
0.940542
0.940473
0.940530
0.940436
0.940538
0.940458
0.940560
0.940468
0.940570
0.940463
0.940569
0.940472
0.940584
0.940515
0.940604
0.940508
0.940604
0.940522
0.940612
0.940544
0.940630
0.940566
0.940634
0.940575
0.940662
0.940593
0.940654
0.940588
0.940619
0.940576
0.940614
0.940585
0.940626
0.940594
0.940583
0.940581
0.940578
0.940590
0.940566
0.940607
0.940555
0.940607
0.940541
0.940651
0.940567
0.940671
0.940563
0.940671
0.940553
0.940675
0.940550
0.940660
0.940551
0.940645
0.940543
0.940641
0.940547
0.940630
0.940565
0.940658
0.940579
0.940648
0.940595
0.940678
0.940595
0.940665
0.940584
0.940644
0.940578
0.940636
0.940596
0.940630
0.940575
0.940626
0.940625
0.940641
0.940655
0.940646
0.940667
0.940626
0.940670
0.940625
0.940682
0.940591
0.940674
0.940602
0.940689
0.940596
0.940706
0.940602
0.940698
0.940608
0.940701
0.940619
0.940717
0.940631
0.940701
0.940629
0.940743
0.940666
0.940759
0.940703
0.940771
0.940697
0.940782
0.940716
0.940785
0.940731
0.940776
0.940742
0.940784
0.940758
0.940811
0.940777
0.940796
0.940795
0.940802
0.940824
0.940800
0.940844
0.940803
0.940875
0.940821
0.940926
0.940836
0.940935
0.940850
0.940959
0.940847
0.940964
0.940847
0.940947
0.940828
0.940922
0.940815
0.940921
0.940834
0.940912
0.940832
0.940932
0.940864
0.940933
0.940893
0.940976
0.940909
0.940996
0.940946
0.941008
0.940979
0.941017
0.940984
0.941010
0.940962
0.940996
0.940998
0.941011
0.941003
0.940987
0.941014
0.940971
0.941012
0.940949
0.941019
0.940937
0.941039
0.940957
0.941060
0.940954
0.941057
0.940953
0.941054
0.940971
0.941087
0.941014
0.941103
0.941035
0.941117
0.941031
0.941094
0.940999
0.941094
0.941023
0.941073
0.941013
0.941080
0.941015
0.941078
0.941025
0.941059
0.941027
0.941061
0.941033
0.941079
0.941052
0.941045
0.941036
0.941048
0.941057
0.941045
0.941068
0.941049
0.941088
0.941021
0.941106
0.941022
0.941108
0.941017
0.941130
0.941023
0.941138
0.941019
0.941116
0.941009
0.941110
0.941022
0.941107
0.941019
0.941092
0.941015
0.941093
0.941023
0.941088
0.941043
0.941129
0.941058
0.941126
0.941051
0.941101
0.941031
0.941077
0.941034
0.941065
0.941006
0.941037
0.941032
0.941038
0.941049
0.941040
0.941068
0.941043
0.941105
0.941080
0.941153
0.941067
0.941150
0.941068
0.941167
0.941067
0.941172
0.941064
0.941159
0.941072
0.941178
0.941086
0.941176
0.941088
0.941170
0.941090
0.941180
0.941105
0.941197
0.941126
0.941189
0.941117
0.941205
0.941137
0.941217
0.941168
0.941220
0.941188
0.941227
0.941194
0.941254
0.941229
0.941236
0.941229
0.941233
0.941252
0.941235
0.941267
0.941222
0.941283
0.941205
0.941311
0.941217
0.941322
0.941234
0.941349
0.941224
0.941342
0.941217
0.941317
0.941196
0.941313
0.941221
0.941302
0.941202
0.941310
0.941231
0.941317
0.941242
0.941326
0.941279
0.941371
0.941298
0.941375
0.941306
0.941380
0.941343
0.941387
0.941344
0.941381
0.941314
0.941350
0.941355
0.941357
0.941354
0.941328
0.941356
0.941312
0.941345
0.941304
0.941367
0.941273
0.941358
0.941282
0.941374
0.941281
0.941386
0.941284
0.941388
0.941294
0.941395
0.941317
0.941416
0.941322
0.941402
0.941290
0.941392
0.941337
0.941422
0.941341
0.941396
0.941314
0.941381
0.941297
0.941359
0.941304
0.941356
0.941325
0.941363
0.941340
0.941396
0.941378
0.941374
0.941372
0.941377
0.941407
0.941395
0.941438
0.941408
0.941466
0.941395
0.941474
0.941383
0.941474
0.941380
0.941503
0.941382
0.941505
0.941407
0.941509
0.941395
0.941480
0.941385
0.941473
0.941390
0.941500
0.941393
0.941483
0.941395
0.941468
0.941404
0.941500
0.941422
0.941495
0.941427
0.941490
0.941456
0.941509
0.941485
0.941517
0.941469
0.941494
0.941503
0.941507
0.941516
0.941500
0.941546
0.941508
0.941555
0.941522
0.941608
0.941524
0.941622
0.941548
0.941637
0.941575
0.941685
0.941601
0.941699
0.941613
0.941735
0.941639
0.941753
0.941654
0.941736
0.941644
0.941723
0.941643
0.941731
0.941660
0.941732
0.941636
0.941714
0.941627
0.941697
0.941632
0.941672
0.941632
0.941666
0.941625
0.941670
0.941647
0.941636
0.941630
0.941632
0.941629
0.941603
0.941632
0.941578
0.941621
0.941522
0.941609
0.941520
0.941610
0.941521
0.941641
0.941542
0.941658
0.941531
0.941641
0.941537
0.941641
0.941542
0.941631
0.941518
0.941593
0.941493
0.941587
0.941523
0.941591
0.941532
0.941615
0.941539
0.941618
0.941557
0.941631
0.941589
0.941625
0.941589
0.941635
0.941601
0.941622
0.941632
0.941640
0.941656
0.941637
0.941686
0.941645
0.941706
0.941669
0.941767
0.941684
0.941777
0.941687
0.941801
0.941708
0.941839
0.941731
0.941828
0.941712
0.941814
0.941737
0.941828
0.941752
0.941840
0.941764
0.941850
0.941765
0.941848
0.941783
0.941851
0.941767
0.941846
0.941770
0.941839
0.941804
0.941853
0.941822
0.941862
0.941832
0.941881
0.941866
0.941866
0.941855
0.941837
0.941853
0.941823
0.941853
0.941790
0.941818
0.941723
0.941816
0.941732
0.941829
0.941725
0.941833
0.941723
0.941853
0.941744
0.941860
0.941753
0.941840
0.941738
0.941819
0.941734
0.941830
0.941752
0.941827
0.941753
0.941820
0.941760
0.941848
0.941780
0.941855
0.941788
0.941842
0.941799
0.941842
0.941812
0.941857
0.941808
0.941839
0.941860
0.941869
0.941890
0.941884
0.941921
0.941889
0.941954
0.941904
0.941966
0.941862
0.941943
0.941873
0.941970
0.941869
0.941985
0.941891
0.941983
0.941891
0.942006
0.941894
0.941767
0.941270
0.941726
0.946467
0.946629
0.945033
0.945010
0.943716
0.943692
0.937121
0.937532
0.937002
0.938316
0.937600
0.938517
0.937889
0.938670
0.938173
0.938827
0.938406
0.939016
0.938675
0.939190
0.938870
0.939317
0.939052
0.939463
0.939228
0.939639
0.939422
0.939805
0.939611
0.939956
0.939757
0.940056
0.939882
0.940171
0.940037
0.940308
0.940195
0.940418
0.940314
0.940477
0.940387
0.940564
0.940493
0.940671
0.940621
0.940770
0.940699
0.940845
0.940789
0.940892
0.940864
0.940950
0.940949
0.941025
0.941013
0.941089
0.941123
0.941129
0.941173
0.941165
0.941237
0.941197
0.941291
0.941275
0.941370
0.941286
0.941415
0.941343
0.941491
0.941391
0.941543
0.941429
0.941566
0.941487
0.941622
0.941536
0.941658
0.941572
0.941675
0.941556
0.941698
0.941621
0.941738
0.941655
0.941759
0.941683
0.941807
0.941729
0.941847
0.941787
0.941874
0.941829
0.941900
0.941872
0.941952
0.941901
0.941945
0.941936
0.941978
0.941980
0.941998
0.942038
0.942038
0.942079
0.942054
0.942147
0.942087
0.942181
0.942105
0.942220
0.942124
0.942231
0.942122
0.942207
0.942131
0.942227
0.942165
0.942256
0.942205
0.942286
0.942224
0.942284
0.942230
0.942300
0.942257
0.942333
0.942267
0.942339
0.942283
0.942339
0.942299
0.942343
0.942329
0.942359
0.942322
0.942373
0.942393
0.942382
0.942407
0.942384
0.942424
0.942369
0.942425
0.942375
0.942448
0.942371
0.942471
0.942371
0.942474
0.942375
0.942500
0.942393
0.942517
0.942422
0.942526
0.942436
0.942542
0.942434
0.942544
0.942432
0.942531
0.942448
0.942527
0.942447
0.942524
0.942450
0.942556
0.942482
0.942573
0.942526
0.942602
0.942566
0.942612
0.942572
0.942635
0.942577
0.942608
0.942604
0.942614
0.942606
0.942597
0.942613
0.942576
0.942618
0.942543
0.942625
0.942532
0.942624
0.942528
0.942626
0.942523
0.942632
0.942531
0.942620
0.942512
0.942603
0.942519
0.942612
0.942529
0.942625
0.942533
0.942604
0.942532
0.942604
0.942528
0.942610
0.942530
0.942602
0.942536
0.942586
0.942536
0.942577
0.942562
0.942594
0.942561
0.942599
0.942600
0.942584
0.942581
0.942556
0.942576
0.942532
0.942579
0.942526
0.942593
0.942510
0.942615
0.942517
0.942628
0.942500
0.942625
0.942498
0.942603
0.942499
0.942620
0.942529
0.942625
0.942535
0.942580
0.942495
0.942573
0.942496
0.942560
0.942501
0.942574
0.942490
0.942582
0.942492
0.942584
0.942508
0.942584
0.942540
0.942601
0.942560
0.942619
0.942585
0.942594
0.942616
0.942609
0.942640
0.942610
0.942656
0.942618
0.942666
0.942604
0.942696
0.942614
0.942706
0.942618
0.942732
0.942624
0.942748
0.942633
0.942753
0.942676
0.942797
0.942727
0.942826
0.942759
0.942860
0.942770
0.942836
0.942776
0.942839
0.942779
0.942856
0.942775
0.942844
0.942771
0.942823
0.942762
0.942793
0.942748
0.942787
0.942723
0.942772
0.942780
0.942766
0.942765
0.942732
0.942764
0.942713
0.942754
0.942697
0.942781
0.942702
0.942783
0.942690
0.942786
0.942688
0.942806
0.942718
0.942819
0.942719
0.942823
0.942714
0.942800
0.942696
0.942764
0.942661
0.942763
0.942687
0.942764
0.942697
0.942774
0.942700
0.942782
0.942715
0.942777
0.942708
0.942752
0.942713
0.942760
0.942743
0.942814
0.942769
0.942771
0.942769
0.942765
0.942773
0.942766
0.942805
0.942762
0.942816
0.942768
0.942863
0.942770
0.942871
0.942771
0.942881
0.942785
0.942909
0.942807
0.942917
0.942811
0.942924
0.942842
0.942917
0.942815
0.942905
0.942809
0.942891
0.942820
0.942892
0.942825
0.942912
0.942821
0.942895
0.942829
0.942893
0.942850
0.942903
0.942880
0.942928
0.942882
0.942928
0.942931
0.942931
0.942944
0.942940
0.942979
0.942946
0.942998
0.942947
0.943011
0.942906
0.942992
0.942907
0.943010
0.942907
0.943019
0.942916
0.943009
0.942913
0.943045
0.942959
0.943071
0.942981
0.943070
0.942969
0.943075
0.943008
0.943085
0.943004
0.943077
0.942998
0.943069
0.943000
0.943071
0.943011
0.943052
0.943009
0.943042
0.943014
0.943067
0.943026
0.943028
0.943033
0.943034
0.943055
0.943040
0.943080
0.943027
0.943075
0.942986
0.943066
0.942973
0.943063
0.942986
0.943086
0.942974
0.943089
0.942987
0.943085
0.942988
0.943093
0.943011
0.943105
0.943029
0.943126
0.943041
0.943110
0.943048
0.943110
0.943051
0.943143
0.943076
0.943151
0.943088
0.943153
0.943115
0.943149
0.943110
0.943150
0.943081
0.943121
0.943111
0.943098
0.943111
0.943088
0.943124
0.943083
0.943131
0.943074
0.943147
0.943063
0.943156
0.943070
0.943161
0.943052
0.943151
0.943057
0.943150
0.943062
0.943179
0.943102
0.943200
0.943117
0.943210
0.943117
0.943196
0.943126
0.943195
0.943149
0.943208
0.943147
0.943228
0.943169
0.943238
0.943193
0.943242
0.943219
0.943262
0.943234
0.943307
0.943256
0.943279
0.943261
0.943272
0.943267
0.943252
0.943272
0.943226
0.943278
0.943207
0.943309
0.943232
0.943323
0.943237
0.943346
0.943229
0.943331
0.943244
0.943376
0.943296
0.943407
0.943324
0.943414
0.943341
0.943432
0.943356
0.943432
0.943364
0.943437
0.943368
0.943465
0.943386
0.943458
0.943378
0.943448
0.943408
0.943450
0.943413
0.943464
0.943411
0.943451
0.943459
0.943464
0.943481
0.943476
0.943512
0.943493
0.943554
0.943515
0.943591
0.943503
0.943585
0.943504
0.943580
0.943447
0.943556
0.943469
0.943586
0.943483
0.943584
0.943479
0.943565
0.943487
0.943574
0.943481
0.943565
0.943493
0.943559
0.943481
0.943549
0.943473
0.943545
0.943474
0.943546
0.943501
0.943542
0.943512
0.943539
0.943510
0.943574
0.943542
0.943549
0.943547
0.943536
0.943547
0.943537
0.943578
0.943530
0.943605
0.943530
0.943632
0.943535
0.943641
0.943532
0.943638
0.943508
0.943618
0.943519
0.943615
0.943491
0.943593
0.943493
0.943592
0.943509
0.943604
0.943514
0.943592
0.943518
0.943586
0.943524
0.943614
0.943529
0.943609
0.943527
0.943587
0.943540
0.943576
0.943543
0.943576
0.943512
0.943547
0.943545
0.943538
0.943536
0.943509
0.943526
0.943504
0.943556
0.943501
0.943565
0.943479
0.943557
0.943468
0.943531
0.943400
0.943506
0.943410
0.943514
0.943414
0.943515
0.943417
0.943509
0.943441
0.943531
0.943463
0.943543
0.943489
0.943555
0.943494
0.943554
0.943495
0.943571
0.943500
0.943567
0.943516
0.943556
0.943531
0.943567
0.943539
0.943610
0.943593
0.943601
0.943621
0.943608
0.943624
0.943590
0.943641
0.943592
0.943656
0.943592
0.943698
0.943613
0.943703
0.943593
0.943704
0.943614
0.943748
0.943672
0.943773
0.943668
0.943784
0.943693
0.943802
0.943710
0.943826
0.943732
0.943819
0.943736
0.943804
0.943736
0.943815
0.943737
0.943812
0.943769
0.943822
0.943780
0.943817
0.943784
0.943827
0.943765
0.943810
0.943795
0.943806
0.943809
0.943812
0.943835
0.943809
0.943870
0.943825
0.943905
0.943811
0.943889
0.943800
0.943874
0.943781
0.943849
0.943733
0.943842
0.943744
0.943840
0.943756
0.943842
0.943758
0.943837
0.943742
0.943828
0.943740
0.943830
0.943775
0.943841
0.943742
0.943816
0.943742
0.943800
0.943754
0.943788
0.943773
0.943805
0.943793
0.943853
0.943835
0.943847
0.943846
0.943838
0.943869
0.943842
0.943879
0.943831
0.943875
0.943805
0.943912
0.943829
0.943949
0.943836
0.943964
0.943842
0.943954
0.943845
0.943966
0.943862
0.943962
0.943862
0.943964
0.943879
0.943979
0.943892
0.943968
0.943898
0.943957
0.943897
0.943997
0.943920
0.943998
0.943933
0.944005
0.943953
0.944000
0.943965
0.944005
0.943958
0.943994
0.943999
0.944009
0.944032
0.944010
0.944035
0.944001
0.944049
0.943992
0.944069
0.943984
0.944061
0.943961
0.944067
0.943981
0.944111
0.944021
0.944105
0.944009
0.944115
0.944019
0.944108
0.944015
0.944093
0.944009
0.944090
0.944014
0.944079
0.944020
0.944076
0.943983
0.944051
0.943979
0.944031
0.943985
0.944033
0.944007
0.944038
0.944015
0.944079
0.944050
0.944056
0.944064
0.944051
0.944077
0.944048
0.944080
0.944038
0.944099
0.944027
0.944140
0.944055
0.944154
0.944044
0.944145
0.944035
0.944139
0.944010
0.944108
0.944047
0.944154
0.944066
0.944162
0.944070
0.944161
0.944070
0.944148
0.944066
0.944138
0.944058
0.944163
0.944091
0.944179
0.944127
0.944195
0.944144
0.944181
0.944144
0.944181
0.944114
0.944157
0.944148
0.944161
0.944166
0.944153
0.944179
0.944139
0.944182
0.944126
0.944195
0.944101
0.944176
0.944081
0.944184
0.944089
0.944205
0.944088
0.944169
0.944082
0.944171
0.944083
0.944186
0.944101
0.944195
0.944107
0.944202
0.944139
0.944218
0.944157
0.944243
0.944164
0.944238
0.944166
0.944243
0.944205
0.944243
0.944214
0.944239
0.944229
0.944293
0.944284
0.944289
0.944299
0.944300
0.944335
0.944324
0.944371
0.944343
0.944419
0.944346
0.944443
0.944350
0.944437
0.944327
0.944413
0.944288
0.944421
0.944313
0.944433
0.944305
0.944403
0.944309
0.944402
0.944320
0.944423
0.944348
0.944440
0.944349
0.944425
0.944350
0.944441
0.944343
0.944422
0.944338
0.944392
0.944335
0.944375
0.944349
0.944386
0.944338
0.944365
0.944373
0.944376
0.944395
0.944377
0.944400
0.944377
0.944411
0.944377
0.944464
0.944383
0.944459
0.944373
0.944481
0.944373
0.944474
0.944372
0.944479
0.944384
0.944480
0.944394
0.944496
0.944404
0.944491
0.944404
0.944495
0.944428
0.944506
0.944448
0.944506
0.944413
0.944483
0.944417
0.944480
0.944425
0.944467
0.944439
0.944476
0.944433
0.944499
0.944473
0.944482
0.944473
0.944458
0.944473
0.944434
0.944464
0.944399
0.944460
0.944382
0.944481
0.944391
0.944486
0.944378
0.944474
0.944386
0.944521
0.944452
0.944579
0.944485
0.944575
0.944492
0.944564
0.944261
0.943931
0.944245
0.949177
0.949339
0.947561
0.947535
0.946431
0.946414
0.939684
0.940263
0.939605
0.941044
0.940244
0.941243
0.940555
0.941441
0.940869
0.941572
0.941124
0.941713
0.941351
0.941819
0.941550
0.941941
0.941759
0.942056
0.941951
0.942204
0.942150
0.942313
0.942303
0.942423
0.942433
0.942548
0.942577
0.942646
0.942694
0.942751
0.942814
0.942856
0.942955
0.942979
0.943056
0.943077
0.943141
0.943147
0.943251
0.943226
0.943303
0.943284
0.943374
0.943389
0.943476
0.943495
0.943574
0.943551
0.943633
0.943659
0.943698
0.943731
0.943750
0.943804
0.943805
0.943881
0.943866
0.943976
0.943922
0.944032
0.943983
0.944097
0.944026
0.944159
0.944090
0.944221
0.944147
0.944266
0.944210
0.944302
0.944246
0.944338
0.944276
0.944367
0.944316
0.944387
0.944349
0.944418
0.944358
0.944445
0.944403
0.944472
0.944434
0.944485
0.944484
0.944519
0.944516
0.944554
0.944544
0.944533
0.944553
0.944524
0.944566
0.944533
0.944589
0.944535
0.944609
0.944542
0.944666
0.944588
0.944684
0.944601
0.944736
0.944642
0.944796
0.944694
0.944786
0.944662
0.944778
0.944700
0.944815
0.944735
0.944833
0.944744
0.944832
0.944758
0.944834
0.944770
0.944881
0.944784
0.944865
0.944769
0.944838
0.944783
0.944840
0.944806
0.944862
0.944798
0.944850
0.944839
0.944857
0.944865
0.944858
0.944888
0.944854
0.944899
0.944846
0.944929
0.944833
0.944947
0.944877
0.944983
0.944848
0.944955
0.944867
0.944982
0.944893
0.944994
0.944921
0.945020
0.944940
0.945019
0.944948
0.945017
0.944953
0.945014
0.944962
0.945026
0.944933
0.945015
0.944948
0.945024
0.944972
0.945027
0.945002
0.945037
0.945006
0.945048
0.945017
0.945022
0.945033
0.945023
0.945038
0.945011
0.945050
0.944995
0.945035
0.944948
0.945036
0.944955
0.945056
0.944967
0.945064
0.944943
0.945056
0.944940
0.945042
0.944942
0.945040
0.944941
0.945044
0.944972
0.945069
0.944980
0.945070
0.945002
0.945079
0.945014
0.945111
0.945031
0.945114
0.945041
0.945094
0.945026
0.945053
0.945007
0.945056
0.944993
0.945039
0.945035
0.945047
0.945058
0.945049
0.945057
0.945041
0.945092
0.945067
0.945146
0.945076
0.945165
0.945082
0.945184
0.945077
0.945188
0.945086
0.945203
0.945095
0.945197
0.945095
0.945190
0.945112
0.945199
0.945120
0.945197
0.945130
0.945203
0.945139
0.945205
0.945122
0.945213
0.945135
0.945194
0.945124
0.945174
0.945140
0.945186
0.945155
0.945212
0.945176
0.945165
0.945168
0.945149
0.945178
0.945150
0.945200
0.945142
0.945179
0.945118
0.945201
0.945126
0.945226
0.945130
0.945241
0.945139
0.945255
0.945146
0.945250
0.945148
0.945260
0.945165
0.945263
0.945186
0.945257
0.945159
0.945228
0.945157
0.945234
0.945164
0.945252
0.945172
0.945250
0.945166
0.945226
0.945180
0.945224
0.945189
0.945235
0.945170
0.945218
0.945214
0.945228
0.945249
0.945244
0.945283
0.945265
0.945319
0.945286
0.945382
0.945294
0.945384
0.945288
0.945388
0.945279
0.945401
0.945300
0.945406
0.945307
0.945406
0.945311
0.945398
0.945315
0.945411
0.945343
0.945429
0.945361
0.945441
0.945366
0.945414
0.945334
0.945418
0.945343
0.945416
0.945363
0.945412
0.945381
0.945414
0.945386
0.945444
0.945421
0.945433
0.945444
0.945445
0.945460
0.945428
0.945448
0.945406
0.945442
0.945366
0.945465
0.945385
0.945481
0.945403
0.945516
0.945416
0.945542
0.945430
0.945522
0.945412
0.945506
0.945407
0.945493
0.945412
0.945502
0.945442
0.945509
0.945450
0.945526
0.945473
0.945563
0.945479
0.945560
0.945490
0.945561
0.945516
0.945573
0.945507
0.945569
0.945492
0.945544
0.945529
0.945547
0.945539
0.945525
0.945564
0.945541
0.945580
0.945536
0.945588
0.945492
0.945584
0.945495
0.945597
0.945469
0.945581
0.945482
0.945589
0.945494
0.945608
0.945525
0.945618
0.945525
0.945605
0.945530
0.945622
0.945551
0.945636
0.945572
0.945623
0.945545
0.945635
0.945554
0.945637
0.945575
0.945627
0.945582
0.945612
0.945587
0.945643
0.945606
0.945608
0.945626
0.945621
0.945646
0.945629
0.945662
0.945617
0.945665
0.945616
0.945721
0.945644
0.945739
0.945654
0.945752
0.945628
0.945747
0.945648
0.945755
0.945631
0.945720
0.945610
0.945702
0.945637
0.945700
0.945611
0.945689
0.945611
0.945688
0.945628
0.945695
0.945617
0.945694
0.945621
0.945690
0.945642
0.945694
0.945658
0.945690
0.945633
0.945673
0.945659
0.945656
0.945662
0.945629
0.945660
0.945622
0.945672
0.945620
0.945723
0.945626
0.945720
0.945636
0.945743
0.945626
0.945723
0.945616
0.945715
0.945599
0.945707
0.945612
0.945711
0.945637
0.945761
0.945690
0.945790
0.945714
0.945793
0.945718
0.945792
0.945699
0.945790
0.945722
0.945796
0.945755
0.945811
0.945781
0.945821
0.945790
0.945849
0.945804
0.945822
0.945824
0.945824
0.945840
0.945820
0.945858
0.945823
0.945856
0.945773
0.945873
0.945797
0.945885
0.945786
0.945885
0.945778
0.945894
0.945795
0.945898
0.945805
0.945895
0.945804
0.945875
0.945798
0.945828
0.945761
0.945836
0.945770
0.945841
0.945788
0.945882
0.945790
0.945866
0.945799
0.945860
0.945803
0.945828
0.945781
0.945818
0.945769
0.945811
0.945814
0.945819
0.945821
0.945815
0.945833
0.945806
0.945844
0.945780
0.945854
0.945775
0.945867
0.945796
0.945911
0.945808
0.945921
0.945797
0.945912
0.945798
0.945924
0.945814
0.945906
0.945824
0.945907
0.945836
0.945916
0.945860
0.945914
0.945869
0.945914
0.945839
0.945919
0.945848
0.945909
0.945854
0.945913
0.945871
0.945930
0.945896
0.945968
0.945933
0.945944
0.945957
0.945951
0.945979
0.945970
0.946017
0.945986
0.946038
0.946001
0.946088
0.945999
0.946086
0.945990
0.946106
0.945991
0.946106
0.946003
0.946123
0.946020
0.946117
0.946028
0.946123
0.946042
0.946147
0.946054
0.946141
0.946063
0.946142
0.946089
0.946165
0.946091
0.946164
0.946099
0.946164
0.946108
0.946151
0.946106
0.946158
0.946101
0.946151
0.946134
0.946139
0.946142
0.946130
0.946139
0.946114
0.946156
0.946105
0.946182
0.946081
0.946159
0.946073
0.946171
0.946066
0.946188
0.946085
0.946215
0.946131
0.946248
0.946151
0.946253
0.946148
0.946243
0.946146
0.946237
0.946161
0.946235
0.946169
0.946235
0.946160
0.946245
0.946172
0.946250
0.946180
0.946230
0.946198
0.946235
0.946203
0.946250
0.946205
0.946209
0.946227
0.946224
0.946243
0.946219
0.946258
0.946209
0.946258
0.946200
0.946309
0.946222
0.946308
0.946216
0.946319
0.946197
0.946322
0.946218
0.946311
0.946198
0.946297
0.946208
0.946298
0.946200
0.946303
0.946240
0.946313
0.946235
0.946291
0.946229
0.946300
0.946211
0.946291
0.946227
0.946284
0.946231
0.946284
0.946248
0.946287
0.946241
0.946298
0.946296
0.946301
0.946308
0.946306
0.946341
0.946304
0.946356
0.946305
0.946383
0.946291
0.946393
0.946302
0.946415
0.946325
0.946448
0.946336
0.946438
0.946338
0.946437
0.946333
0.946431
0.946347
0.946422
0.946332
0.946409
0.946339
0.946432
0.946349
0.946415
0.946332
0.946434
0.946360
0.946434
0.946373
0.946425
0.946391
0.946431
0.946411
0.946462
0.946426
0.946432
0.946435
0.946440
0.946456
0.946445
0.946472
0.946439
0.946473
0.946423
0.946514
0.946431
0.946520
0.946428
0.946530
0.946423
0.946537
0.946422
0.946520
0.946405
0.946510
0.946401
0.946501
0.946431
0.946526
0.946428
0.946501
0.946419
0.946489
0.946439
0.946528
0.946448
0.946536
0.946473
0.946540
0.946500
0.946548
0.946506
0.946543
0.946493
0.946555
0.946537
0.946546
0.946549
0.946544
0.946564
0.946545
0.946590
0.946535
0.946611
0.946516
0.946614
0.946516
0.946620
0.946520
0.946630
0.946518
0.946621
0.946540
0.946657
0.946560
0.946668
0.946555
0.946625
0.946503
0.946610
0.946524
0.946623
0.946562
0.946637
0.946564
0.946657
0.946596
0.946668
0.946627
0.946666
0.946645
0.946663
0.946656
0.946692
0.946661
0.946667
0.946681
0.946680
0.946699
0.946675
0.946723
0.946673
0.946731
0.946662
0.946740
0.946650
0.946727
0.946622
0.946729
0.946610
0.946720
0.946607
0.946723
0.946617
0.946713
0.946627
0.946724
0.946642
0.946728
0.946642
0.946731
0.946655
0.946724
0.946664
0.946751
0.946675
0.946762
0.946698
0.946771
0.946706
0.946744
0.946707
0.946742
0.946697
0.946747
0.946737
0.946742
0.946740
0.946742
0.946765
0.946740
0.946778
0.946724
0.946779
0.946680
0.946774
0.946676
0.946773
0.946676
0.946791
0.946673
0.946781
0.946679
0.946791
0.946712
0.946827
0.946740
0.946826
0.946741
0.946834
0.946753
0.946841
0.946779
0.946854
0.946777
0.946873
0.946810
0.946895
0.946831
0.946885
0.946841
0.946874
0.946828
0.946866
0.946808
0.946815
0.946826
0.946839
0.946862
0.946841
0.946868
0.946824
0.946869
0.946801
0.946901
0.946816
0.946910
0.946806
0.946914
0.946800
0.946924
0.946809
0.946925
0.946832
0.946927
0.946833
0.946922
0.946858
0.946943
0.946862
0.946946
0.946865
0.946938
0.946866
0.946940
0.946855
0.946936
0.946875
0.946961
0.946915
0.946984
0.946954
0.946989
0.946944
0.947003
0.946997
0.946995
0.946999
0.946992
0.947008
0.946986
0.947022
0.946979
0.947049
0.946971
0.947054
0.946960
0.947053
0.946947
0.947061
0.946945
0.947065
0.946951
0.947065
0.946963
0.947081
0.947001
0.947125
0.947024
0.947112
0.947022
0.947098
0.947030
0.947089
0.947015
0.947105
0.947038
0.947111
0.947053
0.947124
0.947086
0.947121
0.947091
0.947130
0.947076
0.947094
0.947112
0.947104
0.947119
0.947090
0.947123
0.947083
0.947143
0.947093
0.947205
0.947118
0.947216
0.947123
0.947220
0.947099
0.947194
0.947080
0.947159
0.947075
0.947170
0.947058
0.947154
0.947051
0.946930
0.946364
0.946860
0.951612
0.951762
0.950152
0.950133
0.948833
0.948812
0.942224
0.942675
0.942114
0.943463
0.942729
0.943655
0.943029
0.943789
0.943250
0.943935
0.943487
0.944100
0.943718
0.944276
0.943929
0.944423
0.944122
0.944577
0.944316
0.944718
0.944480
0.944851
0.944634
0.944996
0.944816
0.945115
0.944974
0.945248
0.945124
0.945372
0.945276
0.945470
0.945373
0.945573
0.945493
0.945659
0.945602
0.945763
0.945697
0.945844
0.945801
0.945925
0.945914
0.945997
0.945998
0.946075
0.946068
0.946146
0.946180
0.946202
0.946247
0.946264
0.946322
0.946319
0.946407
0.946371
0.946467
0.946397
0.946511
0.946430
0.946564
0.946468
0.946626
0.946527
0.946677
0.946573
0.946715
0.946634
0.946773
0.946696
0.946824
0.946744
0.946850
0.946769
0.946869
0.946790
0.946889
0.946819
0.946933
0.946870
0.946966
0.946895
0.946987
0.946952
0.947012
0.946977
0.947048
0.946999
0.947039
0.947044
0.947068
0.947077
0.947089
0.947127
0.947101
0.947158
0.947125
0.947223
0.947163
0.947267
0.947195
0.947294
0.947222
0.947356
0.947273
0.947384
0.947295
0.947396
0.947303
0.947392
0.947316
0.947403
0.947313
0.947393
0.947325
0.947401
0.947353
0.947430
0.947358
0.947422
0.947356
0.947409
0.947365
0.947392
0.947372
0.947402
0.947363
0.947403
0.947407
0.947392
0.947389
0.947378
0.947415
0.947386
0.947436
0.947385
0.947450
0.947354
0.947470
0.947364
0.947473
0.947367
0.947510
0.947403
0.947548
0.947442
0.947560
0.947439
0.947540
0.947439
0.947525
0.947402
0.947513
0.947437
0.947527
0.947450
0.947520
0.947446
0.947544
0.947478
0.947561
0.947513
0.947584
0.947541
0.947578
0.947548
0.947610
0.947565
0.947587
0.947595
0.947625
0.947637
0.947634
0.947680
0.947656
0.947726
0.947687
0.947779
0.947676
0.947782
0.947689
0.947794
0.947688
0.947793
0.947681
0.947779
0.947681
0.947775
0.947714
0.947825
0.947742
0.947832
0.947723
0.947796
0.947705
0.947787
0.947731
0.947807
0.947696
0.947768
0.947679
0.947740
0.947669
0.947702
0.947669
0.947706
0.947665
0.947712
0.947697
0.947706
0.947698
0.947687
0.947707
0.947675
0.947705
0.947667
0.947707
0.947640
0.947729
0.947645
0.947728
0.947613
0.947726
0.947594
0.947700
0.947596
0.947685
0.947601
0.947686
0.947578
0.947655
0.947597
0.947677
0.947592
0.947666
0.947606
0.947675
0.947616
0.947719
0.947629
0.947711
0.947628
0.947692
0.947629
0.947663
0.947633
0.947673
0.947623
0.947639
0.947639
0.947661
0.947675
0.947670
0.947697
0.947646
0.947703
0.947626
0.947730
0.947641
0.947740
0.947642
0.947743
0.947626
0.947746
0.947643
0.947759
0.947658
0.947779
0.947680
0.947793
0.947689
0.947770
0.947668
0.947774
0.947695
0.947768
0.947713
0.947801
0.947712
0.947803
0.947739
0.947826
0.947780
0.947838
0.947796
0.947837
0.947800
0.947862
0.947853
0.947859
0.947850
0.947846
0.947866
0.947847
0.947890
0.947851
0.947918
0.947844
0.947933
0.947850
0.947940
0.947862
0.947970
0.947862
0.947969
0.947858
0.947949
0.947857
0.947943
0.947857
0.947928
0.947841
0.947910
0.947828
0.947906
0.947847
0.947925
0.947850
0.947948
0.947890
0.947961
0.947904
0.947978
0.947937
0.947977
0.947950
0.947997
0.947959
0.947979
0.947994
0.948007
0.948029
0.948013
0.948047
0.948003
0.948064
0.948011
0.948110
0.948015
0.948107
0.948005
0.948120
0.948020
0.948142
0.948026
0.948109
0.947973
0.948059
0.947951
0.948050
0.947972
0.948067
0.947989
0.948087
0.948001
0.948080
0.948010
0.948082
0.947988
0.948065
0.947991
0.948051
0.947991
0.948041
0.947997
0.948031
0.947971
0.948016
0.948005
0.948005
0.947999
0.947987
0.948006
0.947967
0.948007
0.947954
0.948028
0.947942
0.948037
0.947936
0.948040
0.947938
0.948053
0.947954
0.948083
0.947997
0.948098
0.948004
0.948092
0.948009
0.948089
0.948045
0.948150
0.948094
0.948175
0.948103
0.948165
0.948099
0.948186
0.948116
0.948199
0.948146
0.948220
0.948178
0.948211
0.948171
0.948215
0.948173
0.948184
0.948186
0.948196
0.948212
0.948188
0.948229
0.948188
0.948250
0.948203
0.948296
0.948211
0.948313
0.948218
0.948328
0.948199
0.948320
0.948186
0.948283
0.948164
0.948271
0.948165
0.948253
0.948159
0.948265
0.948195
0.948298
0.948225
0.948302
0.948239
0.948309
0.948222
0.948302
0.948237
0.948305
0.948252
0.948299
0.948258
0.948301
0.948248
0.948306
0.948279
0.948298
0.948277
0.948273
0.948295
0.948267
0.948310
0.948245
0.948309
0.948203
0.948285
0.948193
0.948299
0.948198
0.948332
0.948221
0.948342
0.948238
0.948345
0.948257
0.948351
0.948259
0.948353
0.948277
0.948373
0.948301
0.948373
0.948308
0.948362
0.948292
0.948382
0.948309
0.948372
0.948287
0.948326
0.948286
0.948318
0.948297
0.948352
0.948318
0.948324
0.948331
0.948336
0.948355
0.948329
0.948355
0.948299
0.948348
0.948287
0.948396
0.948313
0.948411
0.948331
0.948454
0.948325
0.948453
0.948333
0.948438
0.948326
0.948429
0.948337
0.948435
0.948335
0.948416
0.948320
0.948398
0.948308
0.948391
0.948343
0.948423
0.948344
0.948432
0.948362
0.948427
0.948381
0.948435
0.948413
0.948449
0.948410
0.948447
0.948433
0.948431
0.948420
0.948403
0.948425
0.948400
0.948441
0.948393
0.948465
0.948399
0.948502
0.948404
0.948485
0.948381
0.948526
0.948419
0.948524
0.948418
0.948507
0.948413
0.948504
0.948415
0.948495
0.948414
0.948495
0.948418
0.948489
0.948435
0.948497
0.948425
0.948507
0.948430
0.948515
0.948442
0.948500
0.948455
0.948500
0.948475
0.948537
0.948507
0.948521
0.948529
0.948532
0.948560
0.948528
0.948576
0.948539
0.948617
0.948561
0.948662
0.948594
0.948675
0.948565
0.948655
0.948514
0.948641
0.948517
0.948630
0.948515
0.948618
0.948515
0.948630
0.948556
0.948650
0.948553
0.948640
0.948558
0.948626
0.948571
0.948673
0.948595
0.948677
0.948622
0.948701
0.948665
0.948714
0.948678
0.948718
0.948672
0.948720
0.948704
0.948703
0.948702
0.948692
0.948714
0.948687
0.948722
0.948677
0.948756
0.948670
0.948755
0.948661
0.948767
0.948679
0.948831
0.948709
0.948808
0.948722
0.948826
0.948748
0.948830
0.948722
0.948792
0.948718
0.948809
0.948741
0.948808
0.948740
0.948796
0.948708
0.948794
0.948726
0.948819
0.948763
0.948832
0.948799
0.948833
0.948810
0.948849
0.948812
0.948814
0.948822
0.948832
0.948873
0.948853
0.948889
0.948846
0.948917
0.948853
0.948930
0.948844
0.948933
0.948808
0.948937
0.948813
0.948929
0.948815
0.948909
0.948766
0.948870
0.948765
0.948872
0.948779
0.948880
0.948795
0.948881
0.948800
0.948867
0.948813
0.948887
0.948807
0.948861
0.948807
0.948878
0.948844
0.948899
0.948861
0.948891
0.948850
0.948890
0.948883
0.948876
0.948871
0.948849
0.948873
0.948863
0.948902
0.948868
0.948939
0.948834
0.948912
0.948814
0.948925
0.948833
0.948933
0.948794
0.948892
0.948792
0.948887
0.948798
0.948888
0.948798
0.948873
0.948780
0.948872
0.948803
0.948881
0.948809
0.948879
0.948793
0.948880
0.948816
0.948898
0.948838
0.948887
0.948852
0.948888
0.948875
0.948939
0.948907
0.948907
0.948901
0.948897
0.948913
0.948895
0.948927
0.948881
0.948932
0.948874
0.948966
0.948877
0.948963
0.948878
0.948996
0.948897
0.949011
0.948888
0.948995
0.948877
0.948991
0.948892
0.948980
0.948888
0.948976
0.948881
0.948949
0.948875
0.948955
0.948897
0.948991
0.948921
0.949010
0.948954
0.949035
0.948996
0.949049
0.949019
0.949046
0.948986
0.949023
0.949029
0.949041
0.949036
0.949033
0.949070
0.949040
0.949099
0.949059
0.949137
0.949064
0.949162
0.949067
0.949152
0.949046
0.949163
0.949057
0.949148
0.949061
0.949163
0.949067
0.949151
0.949054
0.949137
0.949044
0.949144
0.949076
0.949165
0.949091
0.949150
0.949070
0.949159
0.949086
0.949168
0.949118
0.949183
0.949155
0.949200
0.949170
0.949233
0.949194
0.949201
0.949186
0.949184
0.949195
0.949178
0.949205
0.949157
0.949190
0.949093
0.949177
0.949084
0.949187
0.949095
0.949225
0.949098
0.949217
0.949110
0.949208
0.949091
0.949192
0.949108
0.949212
0.949122
0.949216
0.949133
0.949222
0.949127
0.949193
0.949132
0.949215
0.949133
0.949221
0.949147
0.949218
0.949172
0.949222
0.949189
0.949216
0.949167
0.949187
0.949192
0.949190
0.949198
0.949166
0.949187
0.949151
0.949200
0.949144
0.949215
0.949123
0.949201
0.949116
0.949209
0.949123
0.949224
0.949106
0.949228
0.949127
0.949264
0.949163
0.949276
0.949176
0.949275
0.949175
0.949268
0.949183
0.949258
0.949210
0.949284
0.949212
0.949291
0.949226
0.949301
0.949240
0.949282
0.949228
0.949273
0.949238
0.949289
0.949262
0.949264
0.949273
0.949267
0.949288
0.949264
0.949262
0.949222
0.949256
0.949187
0.949276
0.949199
0.949295
0.949189
0.949296
0.949194
0.949320
0.949226
0.949338
0.949251
0.949355
0.949257
0.949358
0.949271
0.949364
0.949280
0.949376
0.949310
0.949374
0.949320
0.949411
0.949341
0.949421
0.949379
0.949446
0.949414
0.949457
0.949420
0.949450
0.949412
0.949449
0.949459
0.949457
0.949466
0.949445
0.949481
0.949447
0.949504
0.949448
0.949522
0.949421
0.949525
0.949433
0.949539
0.949427
0.949551
0.949435
0.949555
0.949443
0.949546
0.949435
0.949534
0.949440
0.949535
0.949436
0.949533
0.949448
0.949524
0.949443
0.949531
0.949449
0.949531
0.949448
0.949534
0.949474
0.949527
0.949493
0.949548
0.949506
0.949566
0.949538
0.949548
0.949544
0.949547
0.949564
0.949532
0.949575
0.949522
0.949562
0.949465
0.949556
0.949465
0.949583
0.949537
0.949682
0.949545
0.949682
0.949552
0.949618
0.949526
0.949640
0.949555
0.949655
0.949578
0.949647
0.949338
0.948980
0.949279
0.954183
0.954331
0.952559
0.952537
0.951402
0.951388
0.944696
0.945274
0.944645
0.946075
0.945277
0.946293
0.945617
0.946432
0.945873
0.946553
0.946130
0.946696
0.946366
0.946825
0.946589
0.946948
0.946827
0.947102
0.947008
0.947222
0.947195
0.947345
0.947355
0.947476
0.947507
0.947597
0.947636
0.947708
0.947764
0.947830
0.947907
0.947945
0.948025
0.948057
0.948127
0.948152
0.948249
0.948238
0.948326
0.948319
0.948403
0.948419
0.948497
0.948516
0.948578
0.948568
0.948625
0.948663
0.948715
0.948743
0.948766
0.948818
0.948827
0.948895
0.948870
0.948965
0.948923
0.949012
0.948970
0.949063
0.949006
0.949125
0.949058
0.949178
0.949121
0.949224
0.949152
0.949253
0.949202
0.949297
0.949252
0.949349
0.949308
0.949386
0.949360
0.949436
0.949388
0.949452
0.949420
0.949484
0.949473
0.949510
0.949512
0.949544
0.949546
0.949610
0.949628
0.949625
0.949652
0.949659
0.949709
0.949678
0.949753
0.949675
0.949782
0.949700
0.949836
0.949742
0.949853
0.949739
0.949848
0.949732
0.949847
0.949736
0.949843
0.949761
0.949879
0.949773
0.949864
0.949777
0.949890
0.949816
0.949916
0.949825
0.949944
0.949832
0.949950
0.949849
0.949945
0.949847
0.949917
0.949877
0.949940
0.949897
0.949969
0.949906
0.949942
0.949934
0.949956
0.949972
0.949973
0.950003
0.949972
0.950016
0.949965
0.950028
0.949959
0.950053
0.949985
0.950105
0.949975
0.950073
0.949958
0.950055
0.949938
0.950046
0.949960
0.950050
0.949981
0.950065
0.949982
0.950052
0.949978
0.950051
0.949995
0.950074
0.950010
0.950077
0.950026
0.950094
0.950056
0.950097
0.950074
0.950105
0.950081
0.950140
0.950154
0.950134
0.950138
0.950124
0.950170
0.950132
0.950191
0.950132
0.950209
0.950124
0.950239
0.950129
0.950246
0.950152
0.950246
0.950138
0.950260
0.950167
0.950279
0.950192
0.950287
0.950175
0.950260
0.950157
0.950254
0.950172
0.950258
0.950178
0.950256
0.950180
0.950280
0.950188
0.950265
0.950190
0.950249
0.950209
0.950260
0.950230
0.950282
0.950232
0.950262
0.950253
0.950267
0.950273
0.950248
0.950271
0.950240
0.950294
0.950233
0.950320
0.950244
0.950352
0.950264
0.950389
0.950269
0.950382
0.950261
0.950369
0.950254
0.950363
0.950268
0.950375
0.950286
0.950357
0.950248
0.950334
0.950263
0.950325
0.950271
0.950349
0.950262
0.950340
0.950261
0.950318
0.950261
0.950308
0.950270
0.950306
0.950254
0.950308
0.950301
0.950294
0.950293
0.950280
0.950305
0.950266
0.950318
0.950269
0.950347
0.950263
0.950351
0.950261
0.950363
0.950254
0.950373
0.950280
0.950385
0.950290
0.950405
0.950294
0.950401
0.950291
0.950392
0.950327
0.950461
0.950390
0.950469
0.950398
0.950461
0.950362
0.950428
0.950347
0.950413
0.950342
0.950402
0.950363
0.950412
0.950374
0.950436
0.950384
0.950404
0.950398
0.950386
0.950390
0.950370
0.950402
0.950369
0.950426
0.950363
0.950471
0.950382
0.950479
0.950381
0.950482
0.950372
0.950481
0.950369
0.950453
0.950362
0.950447
0.950355
0.950431
0.950346
0.950418
0.950323
0.950411
0.950339
0.950420
0.950347
0.950430
0.950333
0.950420
0.950354
0.950417
0.950366
0.950396
0.950366
0.950412
0.950362
0.950418
0.950395
0.950389
0.950393
0.950380
0.950407
0.950353
0.950404
0.950351
0.950437
0.950350
0.950452
0.950352
0.950464
0.950353
0.950468
0.950356
0.950476
0.950370
0.950480
0.950391
0.950504
0.950422
0.950519
0.950478
0.950586
0.950510
0.950590
0.950508
0.950582
0.950514
0.950599
0.950523
0.950602
0.950545
0.950616
0.950589
0.950631
0.950609
0.950659
0.950627
0.950634
0.950636
0.950644
0.950667
0.950651
0.950681
0.950633
0.950698
0.950629
0.950735
0.950652
0.950760
0.950653
0.950769
0.950651
0.950779
0.950672
0.950785
0.950679
0.950775
0.950657
0.950750
0.950643
0.950742
0.950655
0.950738
0.950662
0.950715
0.950652
0.950733
0.950651
0.950730
0.950653
0.950714
0.950672
0.950725
0.950694
0.950728
0.950668
0.950713
0.950708
0.950706
0.950695
0.950668
0.950680
0.950654
0.950705
0.950652
0.950718
0.950628
0.950709
0.950635
0.950732
0.950638
0.950743
0.950637
0.950734
0.950646
0.950753
0.950674
0.950763
0.950643
0.950676
0.950579
0.950654
0.950582
0.950667
0.950602
0.950668
0.950596
0.950689
0.950627
0.950701
0.950640
0.950698
0.950662
0.950709
0.950672
0.950725
0.950688
0.950691
0.950699
0.950690
0.950693
0.950689
0.950735
0.950695
0.950737
0.950664
0.950753
0.950668
0.950768
0.950682
0.950789
0.950675
0.950790
0.950682
0.950801
0.950714
0.950824
0.950736
0.950828
0.950734
0.950812
0.950701
0.950786
0.950716
0.950808
0.950742
0.950813
0.950716
0.950796
0.950731
0.950801
0.950754
0.950797
0.950756
0.950809
0.950761
0.950806
0.950805
0.950806
0.950802
0.950791
0.950822
0.950798
0.950857
0.950818
0.950891
0.950780
0.950874
0.950777
0.950872
0.950762
0.950894
0.950797
0.950907
0.950812
0.950918
0.950812
0.950888
0.950780
0.950844
0.950810
0.950885
0.950824
0.950910
0.950849
0.950918
0.950844
0.950941
0.950873
0.950951
0.950893
0.950938
0.950900
0.950935
0.950915
0.950976
0.950952
0.950942
0.950943
0.950935
0.950971
0.950928
0.950975
0.950945
0.951017
0.950953
0.951059
0.950953
0.951058
0.950955
0.951078
0.950942
0.951079
0.950955
0.951075
0.950952
0.951075
0.950968
0.951100
0.951016
0.951143
0.951058
0.951131
0.951068
0.951138
0.951087
0.951170
0.951093
0.951168
0.951082
0.951165
0.951127
0.951174
0.951131
0.951159
0.951098
0.951136
0.951135
0.951144
0.951153
0.951151
0.951166
0.951128
0.951182
0.951133
0.951223
0.951143
0.951217
0.951124
0.951206
0.951118
0.951222
0.951122
0.951218
0.951131
0.951218
0.951122
0.951216
0.951130
0.951204
0.951070
0.951139
0.951064
0.951140
0.951082
0.951152
0.951086
0.951164
0.951104
0.951171
0.951130
0.951184
0.951150
0.951182
0.951156
0.951213
0.951187
0.951183
0.951180
0.951155
0.951165
0.951142
0.951190
0.951136
0.951196
0.951103
0.951205
0.951106
0.951221
0.951110
0.951232
0.951126
0.951253
0.951136
0.951238
0.951127
0.951241
0.951148
0.951249
0.951170
0.951255
0.951179
0.951260
0.951184
0.951269
0.951205
0.951301
0.951223
0.951293
0.951199
0.951256
0.951210
0.951261
0.951217
0.951254
0.951201
0.951242
0.951235
0.951231
0.951234
0.951219
0.951245
0.951213
0.951246
0.951203
0.951281
0.951198
0.951296
0.951204
0.951318
0.951235
0.951358
0.951252
0.951339
0.951241
0.951336
0.951261
0.951356
0.951270
0.951358
0.951278
0.951363
0.951293
0.951367
0.951302
0.951352
0.951259
0.951334
0.951270
0.951333
0.951280
0.951336
0.951314
0.951356
0.951322
0.951376
0.951354
0.951346
0.951355
0.951345
0.951377
0.951348
0.951400
0.951346
0.951407
0.951311
0.951409
0.951325
0.951426
0.951337
0.951458
0.951340
0.951464
0.951351
0.951471
0.951359
0.951480
0.951377
0.951487
0.951392
0.951501
0.951407
0.951475
0.951400
0.951478
0.951407
0.951522
0.951449
0.951524
0.951453
0.951525
0.951489
0.951534
0.951494
0.951538
0.951472
0.951512
0.951516
0.951517
0.951532
0.951534
0.951574
0.951544
0.951584
0.951547
0.951627
0.951560
0.951643
0.951552
0.951643
0.951533
0.951630
0.951531
0.951623
0.951524
0.951615
0.951524
0.951612
0.951527
0.951611
0.951511
0.951589
0.951526
0.951601
0.951536
0.951597
0.951524
0.951603
0.951537
0.951604
0.951577
0.951609
0.951588
0.951606
0.951590
0.951636
0.951618
0.951614
0.951610
0.951618
0.951627
0.951600
0.951655
0.951605
0.951671
0.951613
0.951712
0.951619
0.951708
0.951606
0.951715
0.951605
0.951722
0.951601
0.951711
0.951590
0.951689
0.951570
0.951680
0.951576
0.951695
0.951615
0.951686
0.951613
0.951686
0.951616
0.951715
0.951639
0.951715
0.951644
0.951711
0.951665
0.951717
0.951658
0.951701
0.951628
0.951658
0.951661
0.951669
0.951672
0.951650
0.951688
0.951665
0.951706
0.951657
0.951735
0.951655
0.951740
0.951648
0.951749
0.951649
0.951759
0.951651
0.951743
0.951653
0.951748
0.951663
0.951772
0.951675
0.951753
0.951663
0.951750
0.951686
0.951764
0.951696
0.951765
0.951667
0.951738
0.951658
0.951709
0.951641
0.951690
0.951661
0.951694
0.951661
0.951724
0.951696
0.951686
0.951689
0.951675
0.951685
0.951660
0.951707
0.951649
0.951704
0.951630
0.951740
0.951647
0.951764
0.951666
0.951793
0.951675
0.951804
0.951704
0.951825
0.951721
0.951832
0.951716
0.951821
0.951725
0.951834
0.951758
0.951850
0.951780
0.951861
0.951794
0.951882
0.951807
0.951874
0.951798
0.951858
0.951811
0.951859
0.951810
0.951855
0.951793
0.951820
0.951801
0.951800
0.951809
0.951778
0.951806
0.951768
0.951804
0.951759
0.951850
0.951777
0.951855
0.951766
0.951874
0.951772
0.951891
0.951801
0.951894
0.951802
0.951883
0.951796
0.951882
0.951794
0.951870
0.951786
0.951892
0.951813
0.951894
0.951841
0.951920
0.951836
0.951920
0.951859
0.951930
0.951880
0.951922
0.951880
0.951906
0.951874
0.951943
0.951928
0.951930
0.951941
0.951943
0.951946
0.951930
0.951971
0.951941
0.951993
0.951918
0.952007
0.951910
0.952013
0.951912
0.952033
0.951909
0.952016
0.951905
0.952016
0.951921
0.952038
0.951925
0.952044
0.951953
0.952046
0.951960
0.952037
0.951965
0.952026
0.951977
0.952071
0.952008
0.952097
0.952028
0.952092
0.952039
0.952084
0.952040
0.952081
0.952022
0.952050
0.952041
0.952051
0.952072
0.952049
0.952087
0.952053
0.952102
0.952043
0.952100
0.952009
0.952080
0.951987
0.952080
0.951988
0.952097
0.951999
0.952087
0.952002
0.952092
0.952023
0.952130
0.952049
0.952160
0.952066
0.952172
0.952048
0.951906
0.951395
0.951850
0.956588
0.956725
0.955122
0.955107
0.953851
0.953835
0.947220
0.947726
0.947169
0.948513
0.947747
0.948709
0.948045
0.948883
0.948323
0.949057
0.948572
0.949210
0.948788
0.949376
0.949000
0.949514
0.949185
0.949671
0.949388
0.949834
0.949588
0.949952
0.949737
0.950072
0.949900
0.950202
0.950067
0.950312
0.950191
0.950414
0.950326
0.950524
0.950462
0.950640
0.950568
0.950743
0.950686
0.950837
0.950800
0.950921
0.950926
0.951027
0.951017
0.951137
0.951150
0.951190
0.951228
0.951234
0.951294
0.951294
0.951370
0.951330
0.951445
0.951389
0.951518
0.951442
0.951563
0.951480
0.951619
0.951527
0.951684
0.951588
0.951723
0.951635
0.951779
0.951694
0.951805
0.951713
0.951842
0.951762
0.951868
0.951801
0.951897
0.951860
0.951988
0.951929
0.952034
0.951973
0.952052
0.952017
0.952088
0.952054
0.952121
0.952064
0.952102
0.952098
0.952134
0.952141
0.952154
0.952193
0.952174
0.952218
0.952182
0.952266
0.952200
0.952301
0.952228
0.952335
0.952241
0.952361
0.952274
0.952374
0.952289
0.952399
0.952336
0.952434
0.952340
0.952397
0.952295
0.952358
0.952282
0.952358
0.952311
0.952378
0.952285
0.952357
0.952285
0.952349
0.952300
0.952354
0.952348
0.952387
0.952373
0.952433
0.952424
0.952430
0.952445
0.952420
0.952437
0.952408
0.952451
0.952412
0.952483
0.952420
0.952517
0.952435
0.952548
0.952457
0.952570
0.952459
0.952573
0.952475
0.952581
0.952475
0.952582
0.952451
0.952537
0.952458
0.952560
0.952488
0.952583
0.952509
0.952579
0.952496
0.952584
0.952497
0.952580
0.952508
0.952583
0.952531
0.952577
0.952528
0.952573
0.952504
0.952540
0.952546
0.952570
0.952580
0.952560
0.952595
0.952557
0.952606
0.952555
0.952653
0.952575
0.952666
0.952592
0.952659
0.952571
0.952665
0.952572
0.952669
0.952578
0.952677
0.952581
0.952672
0.952581
0.952701
0.952614
0.952698
0.952609
0.952700
0.952630
0.952695
0.952618
0.952689
0.952624
0.952697
0.952658
0.952719
0.952669
0.952717
0.952672
0.952731
0.952716
0.952707
0.952720
0.952701
0.952743
0.952716
0.952760
0.952712
0.952770
0.952680
0.952769
0.952666
0.952770
0.952668
0.952784
0.952681
0.952785
0.952680
0.952780
0.952690
0.952775
0.952676
0.952772
0.952691
0.952760
0.952655
0.952742
0.952674
0.952733
0.952651
0.952748
0.952673
0.952732
0.952666
0.952718
0.952685
0.952735
0.952695
0.952739
0.952692
0.952737
0.952731
0.952747
0.952765
0.952753
0.952795
0.952779
0.952844
0.952817
0.952909
0.952823
0.952905
0.952808
0.952910
0.952810
0.952921
0.952820
0.952923
0.952822
0.952925
0.952832
0.952928
0.952854
0.952956
0.952878
0.952964
0.952893
0.952961
0.952895
0.952946
0.952868
0.952934
0.952867
0.952925
0.952874
0.952908
0.952870
0.952900
0.952861
0.952912
0.952889
0.952889
0.952884
0.952860
0.952885
0.952859
0.952901
0.952841
0.952898
0.952828
0.952930
0.952848
0.952951
0.952850
0.952957
0.952846
0.952964
0.952865
0.952969
0.952862
0.952945
0.952844
0.952950
0.952866
0.952974
0.952900
0.952987
0.952910
0.952984
0.952910
0.953009
0.952922
0.953005
0.952929
0.952982
0.952924
0.952948
0.952909
0.952959
0.952890
0.952922
0.952911
0.952923
0.952938
0.952933
0.952954
0.952927
0.952971
0.952905
0.952970
0.952877
0.952972
0.952882
0.952988
0.952884
0.952993
0.952872
0.952989
0.952907
0.953026
0.952940
0.953040
0.952947
0.953036
0.952943
0.953030
0.952954
0.953042
0.952988
0.953062
0.952968
0.953047
0.952970
0.953040
0.952982
0.953028
0.952992
0.953048
0.953017
0.953088
0.953065
0.953074
0.953072
0.953064
0.953094
0.953057
0.953105
0.953057
0.953107
0.953002
0.953084
0.952989
0.953081
0.952996
0.953109
0.953012
0.953137
0.953048
0.953131
0.953036
0.953132
0.953035
0.953129
0.953044
0.953149
0.953064
0.953158
0.953101
0.953179
0.953110
0.953203
0.953128
0.953199
0.953137
0.953197
0.953154
0.953184
0.953159
0.953202
0.953160
0.953184
0.953182
0.953190
0.953209
0.953196
0.953224
0.953202
0.953264
0.953193
0.953290
0.953182
0.953288
0.953184
0.953303
0.953180
0.953300
0.953187
0.953286
0.953182
0.953279
0.953184
0.953272
0.953191
0.953266
0.953188
0.953251
0.953187
0.953250
0.953185
0.953255
0.953166
0.953252
0.953190
0.953276
0.953241
0.953294
0.953258
0.953312
0.953280
0.953343
0.953323
0.953323
0.953346
0.953339
0.953373
0.953339
0.953387
0.953333
0.953396
0.953324
0.953418
0.953318
0.953397
0.953320
0.953454
0.953353
0.953481
0.953384
0.953501
0.953386
0.953494
0.953412
0.953515
0.953427
0.953523
0.953440
0.953521
0.953440
0.953521
0.953455
0.953544
0.953465
0.953539
0.953485
0.953546
0.953510
0.953548
0.953516
0.953564
0.953509
0.953541
0.953545
0.953545
0.953547
0.953528
0.953541
0.953500
0.953534
0.953470
0.953537
0.953445
0.953534
0.953441
0.953550
0.953425
0.953519
0.953408
0.953498
0.953394
0.953512
0.953420
0.953520
0.953440
0.953521
0.953417
0.953487
0.953414
0.953486
0.953410
0.953489
0.953406
0.953490
0.953420
0.953498
0.953442
0.953485
0.953437
0.953466
0.953428
0.953481
0.953463
0.953460
0.953473
0.953458
0.953488
0.953459
0.953501
0.953453
0.953497
0.953414
0.953495
0.953391
0.953486
0.953374
0.953484
0.953381
0.953513
0.953422
0.953525
0.953423
0.953525
0.953429
0.953523
0.953443
0.953533
0.953470
0.953555
0.953494
0.953565
0.953512
0.953605
0.953541
0.953621
0.953550
0.953609
0.953563
0.953602
0.953559
0.953602
0.953547
0.953572
0.953563
0.953571
0.953590
0.953556
0.953588
0.953557
0.953604
0.953534
0.953625
0.953546
0.953648
0.953548
0.953645
0.953545
0.953669
0.953563
0.953668
0.953562
0.953674
0.953582
0.953681
0.953594
0.953690
0.953602
0.953694
0.953625
0.953702
0.953640
0.953709
0.953604
0.953668
0.953611
0.953675
0.953620
0.953656
0.953614
0.953651
0.953616
0.953680
0.953645
0.953662
0.953657
0.953651
0.953670
0.953642
0.953670
0.953609
0.953663
0.953561
0.953665
0.953571
0.953673
0.953550
0.953703
0.953588
0.953715
0.953620
0.953721
0.953631
0.953714
0.953641
0.953727
0.953659
0.953759
0.953695
0.953772
0.953695
0.953767
0.953703
0.953784
0.953706
0.953779
0.953720
0.953750
0.953707
0.953731
0.953687
0.953721
0.953656
0.953693
0.953697
0.953699
0.953716
0.953696
0.953726
0.953704
0.953747
0.953699
0.953788
0.953706
0.953810
0.953703
0.953803
0.953676
0.953810
0.953688
0.953803
0.953694
0.953808
0.953712
0.953805
0.953712
0.953809
0.953732
0.953828
0.953746
0.953827
0.953761
0.953841
0.953741
0.953823
0.953736
0.953789
0.953719
0.953783
0.953760
0.953810
0.953789
0.953859
0.953838
0.953848
0.953862
0.953856
0.953883
0.953864
0.953894
0.953855
0.953909
0.953851
0.953953
0.953881
0.953980
0.953885
0.953978
0.953859
0.953967
0.953864
0.953967
0.953870
0.953982
0.953897
0.953993
0.953906
0.953999
0.953930
0.953995
0.953923
0.953980
0.953911
0.953992
0.953924
0.953996
0.953936
0.954006
0.953971
0.954006
0.953976
0.954005
0.953947
0.953982
0.953985
0.953991
0.954002
0.953986
0.954008
0.953970
0.954031
0.953964
0.954030
0.953927
0.954018
0.953910
0.954012
0.953895
0.954038
0.953921
0.954032
0.953937
0.954041
0.953932
0.954031
0.953938
0.954042
0.953963
0.954057
0.953987
0.954063
0.953995
0.954068
0.953987
0.954062
0.953999
0.954069
0.954011
0.954054
0.954021
0.954063
0.954034
0.954094
0.954060
0.954044
0.954042
0.954039
0.954051
0.954030
0.954074
0.954025
0.954063
0.953996
0.954108
0.954014
0.954115
0.954012
0.954109
0.954006
0.954125
0.954032
0.954131
0.954027
0.954120
0.954039
0.954135
0.954043
0.954134
0.954062
0.954139
0.954060
0.954140
0.954073
0.954153
0.954043
0.954110
0.954034
0.954087
0.954048
0.954097
0.954074
0.954104
0.954042
0.954066
0.954061
0.954063
0.954054
0.954033
0.954059
0.954050
0.954103
0.954060
0.954146
0.954065
0.954142
0.954041
0.954160
0.954031
0.954146
0.954032
0.954150
0.954030
0.954140
0.954040
0.954145
0.954057
0.954142
0.954068
0.954155
0.954093
0.954170
0.954108
0.954174
0.954078
0.954162
0.954098
0.954172
0.954105
0.954175
0.954137
0.954186
0.954158
0.954231
0.954206
0.954199
0.954218
0.954219
0.954246
0.954248
0.954286
0.954259
0.954302
0.954239
0.954320
0.954244
0.954339
0.954280
0.954400
0.954298
0.954416
0.954302
0.954400
0.954286
0.954392
0.954288
0.954403
0.954315
0.954421
0.954349
0.954412
0.954338
0.954408
0.954338
0.954425
0.954351
0.954426
0.954350
0.954403
0.954367
0.954409
0.954384
0.954416
0.954357
0.954402
0.954393
0.954415
0.954426
0.954428
0.954459
0.954428
0.954469
0.954405
0.954481
0.954369
0.954476
0.954381
0.954464
0.954380
0.954507
0.954389
0.954508
0.954401
0.954510
0.954397
0.954491
0.954384
0.954478
0.954381
0.954482
0.954389
0.954472
0.954396
0.954472
0.954379
0.954474
0.954403
0.954490
0.954436
0.954503
0.954463
0.954503
0.954456
0.954519
0.954482
0.954502
0.954505
0.954501
0.954534
0.954515
0.954552
0.954531
0.954603
0.954544
0.954632
0.954531
0.954618
0.954552
0.954670
0.954542
0.954637
0.954517
0.954628
0.954524
0.954621
0.954534
0.954616
0.954528
0.954620
0.954552
0.954628
0.954552
0.954611
0.954548
0.954620
0.954546
0.954615
0.954549
0.954610
0.954590
0.954631
0.954604
0.954630
0.954569
0.954601
0.954613
0.954619
0.954631
0.954637
0.954677
0.954637
0.954687
0.954648
0.954734
0.954626
0.954719
0.954609
0.954713
0.954608
0.954724
0.954621
0.954725
0.954622
0.954744
0.954650
0.954767
0.954676
0.954771
0.954675
0.954762
0.954683
0.954736
0.954435
0.954061
0.954345
0.959258
0.959393
0.957633
0.957616
0.956480
0.956468
0.949790
0.950372
0.949716
0.951154
0.950371
0.951338
0.950654
0.951450
0.950916
0.951586
0.951175
0.951729
0.951433
0.951867
0.951662
0.951999
0.951836
0.952084
0.951989
0.952223
0.952188
0.952374
0.952373
0.952519
0.952530
0.952628
0.952680
0.952769
0.952818
0.952887
0.952939
0.952994
0.953069
0.953107
0.953176
0.953188
0.953273
0.953306
0.953379
0.953409
0.953471
0.953492
0.953581
0.953602
0.953631
0.953689
0.953721
0.953780
0.953790
0.953857
0.953839
0.953931
0.953905
0.954027
0.953971
0.954083
0.954057
0.954209
0.954166
0.954306
0.954238
0.954337
0.954267
0.954369
0.954307
0.954414
0.954377
0.954482
0.954423
0.954506
0.954442
0.954528
0.954489
0.954598
0.954534
0.954615
0.954576
0.954633
0.954622
0.954643
0.954634
0.954664
0.954634
0.954667
0.954697
0.954692
0.954732
0.954722
0.954789
0.954746
0.954808
0.954733
0.954838
0.954747
0.954861
0.954777
0.954878
0.954791
0.954901
0.954795
0.954919
0.954814
0.954931
0.954835
0.954956
0.954874
0.954982
0.954892
0.955005
0.954928
0.955023
0.954949
0.955039
0.954952
0.955050
0.954973
0.955064
0.954997
0.955061
0.955029
0.955078
0.955046
0.955119
0.955075
0.955086
0.955086
0.955096
0.955108
0.955111
0.955156
0.955119
0.955167
0.955105
0.955208
0.955122
0.955218
0.955138
0.955241
0.955139
0.955252
0.955159
0.955263
0.955169
0.955272
0.955191
0.955279
0.955197
0.955280
0.955195
0.955261
0.955176
0.955246
0.955191
0.955284
0.955196
0.955258
0.955187
0.955245
0.955204
0.955245
0.955215
0.955247
0.955204
0.955230
0.955231
0.955225
0.955243
0.955223
0.955235
0.955214
0.955272
0.955222
0.955294
0.955201
0.955290
0.955201
0.955297
0.955186
0.955298
0.955183
0.955304
0.955206
0.955306
0.955203
0.955294
0.955198
0.955277
0.955169
0.955255
0.955178
0.955260
0.955183
0.955236
0.955147
0.955235
0.955169
0.955235
0.955167
0.955213
0.955169
0.955211
0.955168
0.955228
0.955183
0.955183
0.955180
0.955179
0.955177
0.955145
0.955186
0.955150
0.955213
0.955138
0.955233
0.955150
0.955257
0.955166
0.955273
0.955169
0.955270
0.955160
0.955266
0.955153
0.955264
0.955176
0.955278
0.955219
0.955309
0.955224
0.955298
0.955203
0.955280
0.955216
0.955295
0.955211
0.955290
0.955226
0.955302
0.955254
0.955289
0.955259
0.955296
0.955242
0.955271
0.955281
0.955278
0.955278
0.955262
0.955297
0.955262
0.955302
0.955249
0.955312
0.955220
0.955314
0.955243
0.955351
0.955253
0.955376
0.955279
0.955388
0.955275
0.955364
0.955258
0.955342
0.955257
0.955344
0.955263
0.955370
0.955289
0.955371
0.955308
0.955365
0.955293
0.955385
0.955318
0.955384
0.955329
0.955383
0.955353
0.955401
0.955368
0.955434
0.955397
0.955399
0.955393
0.955385
0.955414
0.955380
0.955440
0.955386
0.955457
0.955383
0.955496
0.955387
0.955484
0.955385
0.955506
0.955401
0.955521
0.955429
0.955520
0.955425
0.955515
0.955429
0.955527
0.955422
0.955517
0.955440
0.955524
0.955446
0.955531
0.955473
0.955565
0.955488
0.955565
0.955483
0.955541
0.955475
0.955507
0.955473
0.955509
0.955473
0.955512
0.955512
0.955524
0.955531
0.955502
0.955519
0.955498
0.955530
0.955483
0.955551
0.955458
0.955537
0.955442
0.955533
0.955428
0.955547
0.955428
0.955546
0.955437
0.955532
0.955435
0.955532
0.955428
0.955541
0.955437
0.955512
0.955435
0.955509
0.955443
0.955506
0.955438
0.955531
0.955463
0.955539
0.955479
0.955540
0.955508
0.955557
0.955529
0.955605
0.955577
0.955573
0.955563
0.955554
0.955565
0.955546
0.955588
0.955554
0.955612
0.955556
0.955663
0.955575
0.955664
0.955566
0.955677
0.955567
0.955687
0.955575
0.955668
0.955551
0.955638
0.955542
0.955634
0.955549
0.955629
0.955544
0.955633
0.955558
0.955636
0.955575
0.955672
0.955594
0.955679
0.955619
0.955680
0.955624
0.955670
0.955635
0.955674
0.955625
0.955657
0.955655
0.955661
0.955651
0.955620
0.955639
0.955599
0.955644
0.955598
0.955678
0.955593
0.955681
0.955590
0.955688
0.955575
0.955694
0.955592
0.955708
0.955615
0.955718
0.955633
0.955719
0.955657
0.955739
0.955639
0.955712
0.955639
0.955729
0.955657
0.955733
0.955657
0.955744
0.955675
0.955756
0.955695
0.955749
0.955720
0.955754
0.955732
0.955788
0.955764
0.955756
0.955756
0.955742
0.955765
0.955743
0.955793
0.955756
0.955814
0.955750
0.955849
0.955761
0.955863
0.955781
0.955905
0.955787
0.955906
0.955784
0.955904
0.955797
0.955897
0.955798
0.955870
0.955778
0.955866
0.955802
0.955877
0.955805
0.955875
0.955822
0.955919
0.955834
0.955905
0.955832
0.955899
0.955850
0.955906
0.955854
0.955905
0.955831
0.955879
0.955866
0.955862
0.955867
0.955856
0.955901
0.955858
0.955919
0.955851
0.955940
0.955847
0.955944
0.955860
0.955952
0.955880
0.955979
0.955880
0.955962
0.955873
0.955952
0.955871
0.955970
0.955888
0.955975
0.955913
0.955990
0.955923
0.956003
0.955951
0.956012
0.955953
0.956034
0.955958
0.956041
0.955966
0.956030
0.955989
0.956030
0.955987
0.956060
0.956025
0.956027
0.956005
0.956009
0.956002
0.955971
0.956012
0.955965
0.956010
0.955919
0.956008
0.955907
0.956020
0.955915
0.956045
0.955931
0.956045
0.955951
0.956051
0.955960
0.956062
0.955972
0.956055
0.955970
0.956075
0.955986
0.956074
0.955990
0.956057
0.955988
0.956082
0.955994
0.956066
0.956000
0.956071
0.956030
0.956076
0.956043
0.956080
0.956022
0.956056
0.956059
0.956063
0.956073
0.956065
0.956100
0.956061
0.956119
0.956070
0.956164
0.956086
0.956187
0.956091
0.956192
0.956075
0.956185
0.956070
0.956186
0.956091
0.956204
0.956104
0.956195
0.956107
0.956206
0.956091
0.956176
0.956099
0.956177
0.956110
0.956193
0.956133
0.956219
0.956159
0.956236
0.956183
0.956245
0.956208
0.956236
0.956207
0.956267
0.956246
0.956250
0.956255
0.956261
0.956281
0.956269
0.956308
0.956250
0.956304
0.956242
0.956346
0.956258
0.956363
0.956259
0.956368
0.956252
0.956357
0.956259
0.956370
0.956272
0.956364
0.956274
0.956378
0.956272
0.956354
0.956257
0.956333
0.956256
0.956319
0.956244
0.956322
0.956235
0.956296
0.956230
0.956273
0.956212
0.956245
0.956218
0.956250
0.956200
0.956237
0.956245
0.956258
0.956271
0.956259
0.956293
0.956276
0.956342
0.956313
0.956395
0.956312
0.956389
0.956293
0.956389
0.956284
0.956391
0.956278
0.956379
0.956272
0.956377
0.956275
0.956388
0.956296
0.956378
0.956302
0.956386
0.956313
0.956388
0.956316
0.956388
0.956303
0.956376
0.956301
0.956369
0.956296
0.956330
0.956277
0.956309
0.956277
0.956343
0.956307
0.956311
0.956305
0.956297
0.956314
0.956309
0.956362
0.956306
0.956362
0.956289
0.956389
0.956295
0.956405
0.956295
0.956421
0.956312
0.956436
0.956332
0.956442
0.956347
0.956448
0.956360
0.956454
0.956375
0.956468
0.956377
0.956456
0.956387
0.956470
0.956407
0.956505
0.956414
0.956478
0.956403
0.956452
0.956410
0.956443
0.956413
0.956440
0.956371
0.956404
0.956404
0.956415
0.956416
0.956419
0.956457
0.956428
0.956465
0.956419
0.956487
0.956404
0.956489
0.956401
0.956501
0.956398
0.956533
0.956415
0.956539
0.956419
0.956521
0.956415
0.956527
0.956457
0.956538
0.956462
0.956552
0.956472
0.956549
0.956480
0.956555
0.956490
0.956552
0.956471
0.956537
0.956480
0.956539
0.956504
0.956554
0.956515
0.956580
0.956552
0.956546
0.956535
0.956531
0.956546
0.956511
0.956546
0.956490
0.956527
0.956432
0.956534
0.956448
0.956547
0.956444
0.956553
0.956444
0.956556
0.956446
0.956554
0.956457
0.956557
0.956454
0.956541
0.956427
0.956536
0.956449
0.956541
0.956473
0.956544
0.956480
0.956573
0.956486
0.956565
0.956498
0.956557
0.956508
0.956553
0.956525
0.956569
0.956517
0.956549
0.956557
0.956569
0.956581
0.956570
0.956589
0.956553
0.956591
0.956531
0.956594
0.956523
0.956612
0.956523
0.956628
0.956522
0.956633
0.956515
0.956617
0.956513
0.956607
0.956524
0.956624
0.956523
0.956578
0.956472
0.956554
0.956488
0.956561
0.956511
0.956594
0.956511
0.956592
0.956526
0.956592
0.956532
0.956576
0.956539
0.956585
0.956553
0.956612
0.956598
0.956587
0.956591
0.956584
0.956621
0.956614
0.956670
0.956622
0.956698
0.956611
0.956707
0.956621
0.956732
0.956634
0.956751
0.956636
0.956781
0.956679
0.956804
0.956707
0.956825
0.956734
0.956846
0.956754
0.956837
0.956741
0.956818
0.956749
0.956817
0.956753
0.956867
0.956803
0.956885
0.956820
0.956882
0.956831
0.956871
0.956836
0.956883
0.956819
0.956848
0.956844
0.956868
0.956869
0.956870
0.956896
0.956855
0.956908
0.956864
0.956951
0.956872
0.956955
0.956867
0.956965
0.956858
0.956976
0.956870
0.956976
0.956886
0.956982
0.956895
0.957019
0.956942
0.957035
0.956953
0.957048
0.956965
0.957047
0.956963
0.957036
0.956944
0.957020
0.956965
0.957034
0.956980
0.957007
0.956965
0.956992
0.956968
0.957024
0.956999
0.956986
0.956981
0.956998
0.957006
0.956995
0.957014
0.956978
0.957028
0.956961
0.957048
0.956952
0.957057
0.956948
0.957082
0.956959
0.957079
0.956966
0.957073
0.956963
0.957053
0.956972
0.957079
0.957022
0.957138
0.957057
0.957151
0.957049
0.957133
0.957071
0.957162
0.957095
0.957164
0.957113
0.957179
0.957142
0.957167
0.957133
0.957161
0.957122
0.957149
0.957163
0.957154
0.957173
0.957169
0.957206
0.957176
0.957213
0.957173
0.957264
0.957172
0.957249
0.957152
0.957247
0.957134
0.957260
0.957153
0.957254
0.957145
0.957235
0.957145
0.957230
0.957166
0.957276
0.957187
0.957260
0.957196
0.957272
0.957192
0.957055
0.956545
0.956999
0.961749
0.961875
0.960256
0.960245
0.959026
0.959014
0.952428
0.952948
0.952357
0.953774
0.952983
0.953968
0.953275
0.954139
0.953542
0.954307
0.953790
0.954463
0.953984
0.954596
0.954204
0.954751
0.954408
0.954900
0.954598
0.955014
0.954760
0.955122
0.954919
0.955263
0.955080
0.955366
0.955205
0.955451
0.955322
0.955545
0.955452
0.955659
0.955560
0.955759
0.955691
0.955849
0.955811
0.955927
0.955902
0.956004
0.955989
0.956105
0.956119
0.956178
0.956215
0.956235
0.956281
0.956294
0.956364
0.956353
0.956457
0.956407
0.956522
0.956453
0.956584
0.956495
0.956636
0.956528
0.956686
0.956602
0.956733
0.956630
0.956755
0.956657
0.956767
0.956676
0.956788
0.956719
0.956829
0.956765
0.956866
0.956800
0.956933
0.956863
0.956987
0.956939
0.957038
0.957000
0.957063
0.957020
0.957106
0.957059
0.957100
0.957098
0.957132
0.957148
0.957157
0.957191
0.957189
0.957247
0.957201
0.957295
0.957225
0.957307
0.957223
0.957346
0.957243
0.957368
0.957267
0.957367
0.957293
0.957416
0.957335
0.957432
0.957354
0.957452
0.957384
0.957463
0.957404
0.957479
0.957425
0.957492
0.957419
0.957502
0.957454
0.957527
0.957506
0.957550
0.957527
0.957546
0.957518
0.957558
0.957555
0.957530
0.957546
0.957529
0.957566
0.957509
0.957558
0.957505
0.957566
0.957472
0.957564
0.957475
0.957559
0.957443
0.957558
0.957447
0.957565
0.957475
0.957604
0.957499
0.957604
0.957512
0.957615
0.957526
0.957607
0.957516
0.957595
0.957528
0.957586
0.957526
0.957609
0.957538
0.957611
0.957552
0.957623
0.957591
0.957645
0.957609
0.957666
0.957623
0.957635
0.957643
0.957643
0.957669
0.957643
0.957682
0.957644
0.957691
0.957627
0.957735
0.957658
0.957739
0.957656
0.957751
0.957656
0.957760
0.957669
0.957771
0.957664
0.957782
0.957686
0.957775
0.957682
0.957758
0.957659
0.957744
0.957670
0.957744
0.957669
0.957760
0.957680
0.957768
0.957699
0.957745
0.957712
0.957759
0.957739
0.957772
0.957728
0.957766
0.957753
0.957743
0.957740
0.957735
0.957759
0.957720
0.957772
0.957728
0.957789
0.957727
0.957824
0.957743
0.957844
0.957730
0.957834
0.957708
0.957806
0.957705
0.957825
0.957722
0.957828
0.957746
0.957859
0.957801
0.957905
0.957838
0.957917
0.957844
0.957911
0.957841
0.957912
0.957845
0.957933
0.957869
0.957931
0.957890
0.957935
0.957898
0.957960
0.957919
0.957931
0.957940
0.957938
0.957954
0.957930
0.957976
0.957955
0.958030
0.957949
0.958046
0.957960
0.958051
0.957920
0.957998
0.957878
0.957973
0.957857
0.957977
0.957862
0.957963
0.957852
0.957953
0.957861
0.957954
0.957853
0.957939
0.957863
0.957943
0.957879
0.957963
0.957890
0.957976
0.957911
0.957979
0.957931
0.957974
0.957938
0.957974
0.957918
0.957967
0.957954
0.957955
0.957951
0.957944
0.957970
0.957942
0.957977
0.957942
0.958021
0.957925
0.958002
0.957904
0.958018
0.957951
0.958062
0.957933
0.958032
0.957930
0.958024
0.957946
0.958035
0.957960
0.958046
0.957967
0.958066
0.957989
0.958056
0.957999
0.958066
0.957987
0.958060
0.957996
0.958078
0.958034
0.958089
0.958053
0.958078
0.958044
0.958095
0.958058
0.958069
0.958081
0.958080
0.958098
0.958066
0.958111
0.958069
0.958125
0.958055
0.958136
0.958032
0.958119
0.957996
0.958094
0.957997
0.958114
0.957993
0.958081
0.957951
0.958035
0.957952
0.958049
0.957957
0.958040
0.957955
0.958031
0.957953
0.958019
0.957947
0.958032
0.957959
0.958039
0.957978
0.958052
0.957996
0.958047
0.958004
0.958048
0.957990
0.958034
0.958022
0.958008
0.958009
0.957994
0.958033
0.958003
0.958040
0.957996
0.958053
0.957962
0.958054
0.957978
0.958073
0.957989
0.958119
0.958018
0.958138
0.958051
0.958149
0.958054
0.958141
0.958054
0.958130
0.958057
0.958135
0.958074
0.958139
0.958065
0.958134
0.958044
0.958135
0.958066
0.958137
0.958078
0.958128
0.958088
0.958125
0.958075
0.958137
0.958086
0.958099
0.958098
0.958099
0.958121
0.958093
0.958130
0.958083
0.958144
0.958069
0.958166
0.958070
0.958172
0.958073
0.958191
0.958083
0.958184
0.958071
0.958191
0.958086
0.958194
0.958093
0.958202
0.958123
0.958228
0.958145
0.958242
0.958156
0.958215
0.958151
0.958243
0.958163
0.958250
0.958184
0.958240
0.958193
0.958228
0.958195
0.958231
0.958181
0.958233
0.958227
0.958225
0.958225
0.958218
0.958235
0.958202
0.958245
0.958197
0.958240
0.958140
0.958240
0.958158
0.958289
0.958195
0.958302
0.958174
0.958296
0.958201
0.958325
0.958235
0.958325
0.958246
0.958343
0.958266
0.958354
0.958284
0.958369
0.958299
0.958360
0.958279
0.958374
0.958308
0.958391
0.958332
0.958397
0.958349
0.958388
0.958358
0.958430
0.958402
0.958402
0.958411
0.958412
0.958442
0.958412
0.958460
0.958420
0.958484
0.958398
0.958485
0.958406
0.958520
0.958440
0.958567
0.958465
0.958590
0.958479
0.958585
0.958473
0.958580
0.958474
0.958576
0.958474
0.958574
0.958496
0.958586
0.958516
0.958585
0.958507
0.958595
0.958523
0.958602
0.958536
0.958604
0.958565
0.958605
0.958569
0.958593
0.958538
0.958577
0.958563
0.958556
0.958555
0.958545
0.958572
0.958539
0.958600
0.958551
0.958653
0.958561
0.958634
0.958526
0.958621
0.958528
0.958644
0.958525
0.958633
0.958534
0.958643
0.958551
0.958635
0.958534
0.958609
0.958538
0.958619
0.958536
0.958612
0.958541
0.958600
0.958515
0.958592
0.958502
0.958576
0.958505
0.958548
0.958510
0.958539
0.958499
0.958558
0.958521
0.958528
0.958539
0.958531
0.958561
0.958548
0.958570
0.958518
0.958577
0.958497
0.958595
0.958506
0.958603
0.958497
0.958594
0.958475
0.958569
0.958434
0.958544
0.958442
0.958555
0.958446
0.958560
0.958480
0.958588
0.958500
0.958596
0.958516
0.958590
0.958524
0.958614
0.958536
0.958607
0.958546
0.958600
0.958571
0.958628
0.958592
0.958639
0.958571
0.958622
0.958612
0.958623
0.958624
0.958621
0.958628
0.958595
0.958644
0.958593
0.958666
0.958581
0.958684
0.958575
0.958692
0.958562
0.958682
0.958588
0.958712
0.958624
0.958723
0.958631
0.958730
0.958648
0.958744
0.958649
0.958738
0.958666
0.958744
0.958683
0.958748
0.958663
0.958758
0.958684
0.958764
0.958717
0.958780
0.958736
0.958772
0.958740
0.958811
0.958774
0.958777
0.958782
0.958792
0.958825
0.958831
0.958862
0.958823
0.958889
0.958826
0.958915
0.958828
0.958926
0.958848
0.958991
0.958894
0.959001
0.958875
0.958972
0.958858
0.958962
0.958858
0.958954
0.958853
0.958944
0.958842
0.958921
0.958846
0.958898
0.958820
0.958907
0.958827
0.958901
0.958831
0.958874
0.958835
0.958866
0.958835
0.958869
0.958803
0.958831
0.958830
0.958827
0.958843
0.958817
0.958847
0.958802
0.958854
0.958790
0.958876
0.958804
0.958908
0.958830
0.958938
0.958828
0.958936
0.958843
0.958949
0.958858
0.958965
0.958878
0.958967
0.958868
0.958943
0.958854
0.958939
0.958864
0.958956
0.958895
0.958961
0.958887
0.958969
0.958880
0.958941
0.958887
0.958958
0.958936
0.958981
0.958950
0.959009
0.958966
0.958964
0.958967
0.958950
0.958961
0.958943
0.958979
0.958932
0.958979
0.958908
0.958998
0.958913
0.959024
0.958912
0.959002
0.958886
0.959004
0.958904
0.959026
0.958913
0.959025
0.958912
0.959000
0.958926
0.959020
0.958947
0.959029
0.958944
0.959010
0.958946
0.959047
0.958965
0.959043
0.958979
0.959058
0.959023
0.959073
0.959036
0.959072
0.959004
0.959043
0.959040
0.959037
0.959044
0.959023
0.959050
0.959010
0.959066
0.959013
0.959071
0.958983
0.959069
0.958983
0.959084
0.958994
0.959098
0.958986
0.959091
0.958987
0.959101
0.959008
0.959125
0.959026
0.959109
0.959020
0.959114
0.959041
0.959116
0.959051
0.959126
0.959043
0.959128
0.959065
0.959120
0.959079
0.959120
0.959086
0.959131
0.959100
0.959172
0.959113
0.959136
0.959122
0.959123
0.959129
0.959117
0.959151
0.959093
0.959149
0.959068
0.959187
0.959081
0.959189
0.959100
0.959216
0.959100
0.959200
0.959103
0.959218
0.959117
0.959213
0.959106
0.959222
0.959131
0.959243
0.959158
0.959250
0.959183
0.959236
0.959183
0.959269
0.959198
0.959270
0.959205
0.959254
0.959214
0.959244
0.959226
0.959261
0.959216
0.959239
0.959235
0.959233
0.959243
0.959239
0.959272
0.959254
0.959302
0.959244
0.959323
0.959237
0.959330
0.959223
0.959329
0.959225
0.959346
0.959236
0.959352
0.959263
0.959392
0.959293
0.959389
0.959283
0.959370
0.959280
0.959365
0.959269
0.959343
0.959288
0.959356
0.959272
0.959357
0.959268
0.959321
0.959262
0.959310
0.959293
0.959338
0.959300
0.959362
0.959324
0.959337
0.959339
0.959337
0.959361
0.959333
0.959370
0.959319
0.959378
0.959304
0.959405
0.959329
0.959422
0.959331
0.959401
0.959283
0.959402
0.959301
0.959405
0.959306
0.959413
0.959314
0.959407
0.959315
0.959414
0.959335
0.959435
0.959368
0.959441
0.959375
0.959466
0.959392
0.959474
0.959410
0.959482
0.959453
0.959487
0.959450
0.959490
0.959430
0.959465
0.959461
0.959472
0.959484
0.959465
0.959496
0.959456
0.959503
0.959450
0.959524
0.959427
0.959512
0.959421
0.959527
0.959441
0.959594
0.959495
0.959604
0.959510
0.959624
0.959534
0.959630
0.959533
0.959623
0.959535
0.959633
0.959562
0.959648
0.959560
0.959620
0.959538
0.959635
0.959562
0.959647
0.959589
0.959641
0.959603
0.959661
0.959626
0.959696
0.959661
0.959671
0.959664
0.959660
0.959677
0.959666
0.959700
0.959681
0.959747
0.959672
0.959763
0.959669
0.959766
0.959676
0.959787
0.959679
0.959809
0.959709
0.959812
0.959685
0.959785
0.959688
0.959784
0.959689
0.959786
0.959693
0.959774
0.959701
0.959773
0.959706
0.959752
0.959447
0.959073
0.959381
0.964267
0.964389
0.962680
0.962669
0.961504
0.961495
0.954832
0.955412
0.954822
0.956227
0.955475
0.956421
0.955784
0.956578
0.956086
0.956723
0.956358
0.956858
0.956578
0.957004
0.956832
0.957153
0.957038
0.957311
0.957224
0.957427
0.957368
0.957541
0.957533
0.957685
0.957686
0.957796
0.957821
0.957901
0.957920
0.958003
0.958066
0.958099
0.958160
0.958191
0.958231
0.958266
0.958293
0.958340
0.958388
0.958407
0.958454
0.958520
0.958551
0.958607
0.958615
0.958682
0.958688
0.958767
0.958753
0.958843
0.958810
0.958917
0.958864
0.958967
0.958890
0.959002
0.958923
0.959065
0.959012
0.959129
0.959057
0.959153
0.959091
0.959173
0.959106
0.959220
0.959170
0.959258
0.959223
0.959278
0.959222
0.959305
0.959286
0.959342
0.959319
0.959353
0.959350
0.959378
0.959370
0.959433
0.959434
0.959440
0.959477
0.959469
0.959518
0.959477
0.959548
0.959488
0.959565
0.959472
0.959603
0.959511
0.959643
0.959544
0.959689
0.959594
0.959736
0.959622
0.959752
0.959639
0.959740
0.959661
0.959783
0.959708
0.959830
0.959764
0.959863
0.959786
0.959873
0.959801
0.959917
0.959835
0.959931
0.959857
0.959938
0.959888
0.959944
0.959906
0.959960
0.959900
0.959955
0.959947
0.959960
0.959947
0.959946
0.959956
0.959945
0.959972
0.959943
0.960012
0.959935
0.960006
0.959928
0.960011
0.959930
0.960040
0.959947
0.960057
0.959966
0.960077
0.959980
0.960095
0.960021
0.960117
0.960045
0.960136
0.960067
0.960131
0.960077
0.960136
0.960069
0.960153
0.960088
0.960154
0.960098
0.960155
0.960125
0.960158
0.960129
0.960187
0.960170
0.960175
0.960176
0.960151
0.960190
0.960151
0.960194
0.960157
0.960225
0.960159
0.960275
0.960185
0.960270
0.960164
0.960258
0.960146
0.960256
0.960151
0.960264
0.960181
0.960299
0.960204
0.960302
0.960223
0.960335
0.960244
0.960335
0.960254
0.960320
0.960255
0.960347
0.960266
0.960335
0.960265
0.960323
0.960283
0.960317
0.960279
0.960302
0.960233
0.960265
0.960259
0.960253
0.960257
0.960248
0.960277
0.960250
0.960303
0.960254
0.960330
0.960237
0.960333
0.960241
0.960343
0.960238
0.960347
0.960218
0.960306
0.960201
0.960315
0.960230
0.960343
0.960257
0.960346
0.960254
0.960328
0.960241
0.960319
0.960242
0.960304
0.960207
0.960295
0.960215
0.960298
0.960239
0.960287
0.960245
0.960273
0.960258
0.960310
0.960292
0.960288
0.960302
0.960284
0.960302
0.960263
0.960284
0.960245
0.960288
0.960242
0.960334
0.960256
0.960345
0.960241
0.960347
0.960238
0.960351
0.960245
0.960347
0.960270
0.960370
0.960312
0.960405
0.960297
0.960362
0.960272
0.960374
0.960292
0.960360
0.960302
0.960398
0.960298
0.960374
0.960281
0.960350
0.960289
0.960332
0.960300
0.960330
0.960268
0.960308
0.960305
0.960296
0.960321
0.960307
0.960336
0.960321
0.960372
0.960343
0.960420
0.960338
0.960438
0.960346
0.960459
0.960348
0.960462
0.960356
0.960470
0.960359
0.960488
0.960398
0.960514
0.960440
0.960557
0.960430
0.960517
0.960424
0.960499
0.960436
0.960496
0.960403
0.960487
0.960416
0.960493
0.960419
0.960460
0.960406
0.960443
0.960410
0.960479
0.960454
0.960478
0.960482
0.960486
0.960505
0.960492
0.960533
0.960502
0.960574
0.960499
0.960588
0.960515
0.960608
0.960517
0.960623
0.960516
0.960617
0.960509
0.960589
0.960477
0.960590
0.960516
0.960635
0.960545
0.960614
0.960520
0.960590
0.960524
0.960599
0.960524
0.960616
0.960529
0.960598
0.960535
0.960608
0.960581
0.960620
0.960592
0.960612
0.960557
0.960598
0.960608
0.960622
0.960629
0.960604
0.960630
0.960589
0.960653
0.960597
0.960685
0.960600
0.960711
0.960617
0.960700
0.960580
0.960697
0.960582
0.960708
0.960598
0.960711
0.960600
0.960698
0.960596
0.960671
0.960557
0.960642
0.960554
0.960635
0.960569
0.960641
0.960565
0.960652
0.960573
0.960627
0.960572
0.960616
0.960566
0.960608
0.960577
0.960629
0.960596
0.960621
0.960632
0.960644
0.960669
0.960644
0.960682
0.960652
0.960706
0.960640
0.960734
0.960652
0.960746
0.960655
0.960759
0.960647
0.960753
0.960660
0.960753
0.960666
0.960770
0.960678
0.960782
0.960700
0.960802
0.960712
0.960784
0.960711
0.960779
0.960712
0.960813
0.960740
0.960836
0.960757
0.960824
0.960787
0.960833
0.960800
0.960835
0.960779
0.960824
0.960819
0.960820
0.960842
0.960829
0.960865
0.960827
0.960877
0.960821
0.960881
0.960791
0.960885
0.960799
0.960895
0.960775
0.960900
0.960790
0.960895
0.960781
0.960894
0.960804
0.960923
0.960800
0.960894
0.960760
0.960865
0.960769
0.960860
0.960782
0.960832
0.960747
0.960850
0.960779
0.960880
0.960809
0.960873
0.960818
0.960876
0.960839
0.960903
0.960867
0.960887
0.960895
0.960897
0.960917
0.960905
0.960961
0.960907
0.960974
0.960894
0.960988
0.960897
0.960990
0.960889
0.960987
0.960876
0.960984
0.960885
0.960996
0.960879
0.960980
0.960889
0.960968
0.960888
0.961018
0.960946
0.961024
0.960949
0.961036
0.960961
0.961056
0.960985
0.961069
0.961005
0.961076
0.961031
0.961064
0.961017
0.961046
0.960978
0.961017
0.961013
0.961016
0.961014
0.961001
0.961022
0.960985
0.961009
0.960949
0.961004
0.960902
0.960998
0.960906
0.960999
0.960890
0.961011
0.960914
0.961029
0.960917
0.961039
0.960949
0.961052
0.960965
0.961062
0.960964
0.961056
0.960968
0.961047
0.960978
0.961044
0.960965
0.961057
0.960982
0.961056
0.960991
0.961042
0.961006
0.961059
0.961024
0.961089
0.961038
0.961058
0.961064
0.961060
0.961071
0.961048
0.961084
0.961056
0.961113
0.961052
0.961150
0.961066
0.961156
0.961061
0.961176
0.961065
0.961162
0.961066
0.961159
0.961068
0.961184
0.961090
0.961173
0.961082
0.961188
0.961100
0.961171
0.961094
0.961166
0.961101
0.961184
0.961106
0.961165
0.961093
0.961163
0.961126
0.961161
0.961143
0.961178
0.961128
0.961169
0.961165
0.961155
0.961163
0.961161
0.961186
0.961156
0.961199
0.961154
0.961235
0.961145
0.961239
0.961127
0.961240
0.961125
0.961250
0.961130
0.961261
0.961173
0.961301
0.961202
0.961300
0.961213
0.961282
0.961176
0.961260
0.961177
0.961259
0.961194
0.961247
0.961155
0.961251
0.961171
0.961253
0.961181
0.961233
0.961187
0.961241
0.961202
0.961255
0.961206
0.961211
0.961217
0.961217
0.961231
0.961212
0.961246
0.961201
0.961242
0.961156
0.961227
0.961149
0.961251
0.961171
0.961279
0.961167
0.961270
0.961168
0.961264
0.961158
0.961263
0.961170
0.961262
0.961192
0.961289
0.961229
0.961320
0.961250
0.961311
0.961244
0.961323
0.961243
0.961317
0.961240
0.961303
0.961253
0.961304
0.961274
0.961318
0.961271
0.961317
0.961302
0.961303
0.961300
0.961270
0.961298
0.961279
0.961346
0.961294
0.961378
0.961282
0.961375
0.961269
0.961368
0.961251
0.961370
0.961253
0.961378
0.961252
0.961384
0.961274
0.961370
0.961295
0.961400
0.961315
0.961413
0.961343
0.961437
0.961358
0.961424
0.961361
0.961455
0.961393
0.961468
0.961405
0.961463
0.961421
0.961458
0.961410
0.961482
0.961431
0.961460
0.961467
0.961487
0.961487
0.961469
0.961501
0.961444
0.961487
0.961420
0.961510
0.961420
0.961518
0.961430
0.961535
0.961446
0.961548
0.961465
0.961560
0.961453
0.961555
0.961474
0.961572
0.961489
0.961545
0.961444
0.961526
0.961441
0.961512
0.961446
0.961531
0.961454
0.961536
0.961471
0.961530
0.961487
0.961531
0.961494
0.961536
0.961480
0.961504
0.961489
0.961485
0.961494
0.961476
0.961485
0.961438
0.961464
0.961406
0.961465
0.961373
0.961466
0.961387
0.961497
0.961386
0.961494
0.961387
0.961510
0.961403
0.961521
0.961419
0.961528
0.961423
0.961515
0.961415
0.961513
0.961438
0.961522
0.961452
0.961511
0.961428
0.961528
0.961441
0.961518
0.961449
0.961508
0.961457
0.961501
0.961473
0.961551
0.961497
0.961528
0.961538
0.961559
0.961572
0.961560
0.961599
0.961579
0.961640
0.961602
0.961688
0.961596
0.961688
0.961604
0.961707
0.961610
0.961723
0.961622
0.961721
0.961630
0.961728
0.961658
0.961760
0.961679
0.961754
0.961661
0.961751
0.961680
0.961762
0.961695
0.961768
0.961687
0.961772
0.961708
0.961770
0.961735
0.961790
0.961744
0.961780
0.961735
0.961787
0.961767
0.961772
0.961769
0.961759
0.961779
0.961757
0.961798
0.961765
0.961830
0.961725
0.961812
0.961721
0.961823
0.961714
0.961831
0.961714
0.961838
0.961746
0.961865
0.961772
0.961878
0.961783
0.961879
0.961831
0.961926
0.961841
0.961920
0.961861
0.961927
0.961859
0.961951
0.961876
0.961943
0.961869
0.961909
0.961853
0.961875
0.961832
0.961876
0.961828
0.961856
0.961869
0.961872
0.961884
0.961854
0.961888
0.961833
0.961895
0.961825
0.961915
0.961826
0.961912
0.961817
0.961922
0.961817
0.961921
0.961816
0.961919
0.961827
0.961918
0.961806
0.961889
0.961780
0.961822
0.961738
0.961829
0.961751
0.961835
0.961773
0.961832
0.961764
0.961819
0.961756
0.961810
0.961781
0.961820
0.961795
0.961836
0.961794
0.961850
0.961841
0.961857
0.961848
0.961860
0.961859
0.961853
0.961883
0.961863
0.961940
0.961868
0.961973
0.961874
0.961977
0.961881
0.962000
0.961885
0.962012
0.961918
0.962032
0.961934
0.962049
0.961959
0.962067
0.961975
0.962057
0.961980
0.962054
0.961986
0.962047
0.961975
0.962071
0.962001
0.962077
0.962006
0.962061
0.962016
0.962058
0.962022
0.962069
0.962024
0.962040
0.962061
0.962074
0.962097
0.962088
0.962122
0.962080
0.962145
0.962104
0.962187
0.962089
0.962182
0.962094
0.962196
0.962080
0.962189
0.962079
0.962192
0.962092
0.962209
0.962117
0.962209
0.962120
0.962202
0.962107
0.962176
0.962101
0.962186
0.962114
0.962197
0.962098
0.961953
0.961450
0.961914
0.966699
0.966813
0.965184
0.965177
0.963957
0.963948
0.957352
0.957943
0.957345
0.958771
0.957977
0.958988
0.958273
0.959163
0.958547
0.959359
0.958795
0.959491
0.959007
0.959631
0.959227
0.959769
0.959409
0.959903
0.959601
0.960043
0.959809
0.960152
0.959959
0.960269
0.960075
0.960359
0.960220
0.960456
0.960352
0.960575
0.960462
0.960657
0.960576
0.960755
0.960714
0.960851
0.960838
0.960951
0.960925
0.961042
0.961062
0.961110
0.961146
0.961172
0.961220
0.961221
0.961297
0.961265
0.961355
0.961285
0.961404
0.961343
0.961479
0.961393
0.961545
0.961434
0.961596
0.961494
0.961646
0.961551
0.961707
0.961640
0.961786
0.961736
0.961874
0.961786
0.961897
0.961834
0.961935
0.961866
0.961993
0.961934
0.962061
0.962009
0.962093
0.962048
0.962120
0.962070
0.962146
0.962096
0.962144
0.962137
0.962185
0.962197
0.962207
0.962233
0.962228
0.962282
0.962263
0.962335
0.962260
0.962335
0.962274
0.962357
0.962291
0.962395
0.962312
0.962406
0.962347
0.962440
0.962366
0.962442
0.962372
0.962484
0.962415
0.962491
0.962422
0.962497
0.962443
0.962504
0.962441
0.962503
0.962462
0.962511
0.962492
0.962519
0.962505
0.962527
0.962500
0.962540
0.962536
0.962535
0.962527
0.962522
0.962544
0.962510
0.962541
0.962478
0.962542
0.962442
0.962550
0.962459
0.962572
0.962481
0.962597
0.962493
0.962596
0.962485
0.962610
0.962492
0.962628
0.962518
0.962647
0.962571
0.962655
0.962549
0.962640
0.962548
0.962633
0.962547
0.962657
0.962577
0.962675
0.962601
0.962670
0.962617
0.962649
0.962617
0.962660
0.962603
0.962636
0.962638
0.962660
0.962658
0.962661
0.962682
0.962656
0.962705
0.962649
0.962730
0.962635
0.962731
0.962632
0.962739
0.962631
0.962752
0.962647
0.962745
0.962649
0.962761
0.962656
0.962755
0.962673
0.962742
0.962682
0.962751
0.962679
0.962750
0.962695
0.962758
0.962687
0.962753
0.962690
0.962757
0.962710
0.962746
0.962719
0.962752
0.962725
0.962786
0.962771
0.962754
0.962757
0.962743
0.962786
0.962748
0.962802
0.962746
0.962806
0.962707
0.962811
0.962709
0.962817
0.962712
0.962832
0.962722
0.962855
0.962765
0.962888
0.962782
0.962887
0.962789
0.962906
0.962785
0.962871
0.962765
0.962867
0.962782
0.962852
0.962783
0.962886
0.962808
0.962897
0.962832
0.962899
0.962852
0.962892
0.962839
0.962881
0.962823
0.962854
0.962841
0.962851
0.962851
0.962846
0.962865
0.962857
0.962904
0.962863
0.962940
0.962852
0.962944
0.962842
0.962943
0.962829
0.962955
0.962845
0.962959
0.962853
0.962953
0.962860
0.962968
0.962908
0.963010
0.962907
0.962986
0.962901
0.962971
0.962901
0.962965
0.962886
0.962968
0.962900
0.962965
0.962933
0.962988
0.962969
0.963003
0.962981
0.963026
0.963009
0.962989
0.962984
0.962966
0.963006
0.962977
0.963041
0.962994
0.963068
0.962983
0.963076
0.962974
0.963083
0.962964
0.963078
0.962964
0.963082
0.962955
0.963050
0.962947
0.963033
0.962924
0.963047
0.962957
0.963086
0.962982
0.963080
0.962989
0.963068
0.962995
0.963092
0.963003
0.963074
0.963001
0.963074
0.963038
0.963083
0.963050
0.963083
0.963028
0.963045
0.963043
0.963050
0.963066
0.963057
0.963076
0.963048
0.963097
0.963046
0.963142
0.963062
0.963169
0.963068
0.963177
0.963069
0.963189
0.963063
0.963176
0.963050
0.963173
0.963061
0.963154
0.963076
0.963172
0.963045
0.963144
0.963062
0.963148
0.963062
0.963144
0.963045
0.963132
0.963032
0.963119
0.963057
0.963115
0.963077
0.963116
0.963081
0.963121
0.963116
0.963093
0.963105
0.963095
0.963131
0.963082
0.963123
0.963068
0.963114
0.963035
0.963131
0.963052
0.963157
0.963063
0.963174
0.963059
0.963146
0.963032
0.963138
0.963048
0.963130
0.963010
0.963123
0.963054
0.963184
0.963090
0.963183
0.963110
0.963179
0.963107
0.963193
0.963111
0.963181
0.963118
0.963182
0.963132
0.963173
0.963147
0.963182
0.963126
0.963153
0.963150
0.963156
0.963173
0.963155
0.963192
0.963176
0.963242
0.963186
0.963256
0.963159
0.963252
0.963154
0.963262
0.963152
0.963275
0.963168
0.963283
0.963179
0.963303
0.963205
0.963324
0.963214
0.963298
0.963204
0.963277
0.963198
0.963283
0.963217
0.963298
0.963208
0.963287
0.963209
0.963294
0.963229
0.963274
0.963231
0.963271
0.963241
0.963295
0.963280
0.963286
0.963289
0.963297
0.963314
0.963291
0.963332
0.963289
0.963344
0.963272
0.963351
0.963267
0.963362
0.963252
0.963345
0.963236
0.963362
0.963264
0.963378
0.963275
0.963390
0.963291
0.963397
0.963307
0.963392
0.963301
0.963370
0.963289
0.963355
0.963278
0.963363
0.963284
0.963351
0.963282
0.963330
0.963273
0.963315
0.963275
0.963319
0.963260
0.963296
0.963306
0.963333
0.963346
0.963322
0.963349
0.963309
0.963361
0.963308
0.963404
0.963315
0.963412
0.963327
0.963439
0.963334
0.963447
0.963330
0.963427
0.963320
0.963431
0.963327
0.963413
0.963341
0.963432
0.963313
0.963401
0.963320
0.963393
0.963330
0.963412
0.963326
0.963420
0.963355
0.963439
0.963386
0.963439
0.963395
0.963429
0.963401
0.963472
0.963465
0.963468
0.963456
0.963457
0.963475
0.963448
0.963487
0.963449
0.963509
0.963439
0.963521
0.963423
0.963516
0.963434
0.963548
0.963429
0.963545
0.963446
0.963533
0.963427
0.963510
0.963406
0.963482
0.963413
0.963499
0.963437
0.963514
0.963442
0.963517
0.963446
0.963522
0.963433
0.963513
0.963433
0.963492
0.963438
0.963485
0.963451
0.963482
0.963430
0.963440
0.963448
0.963461
0.963479
0.963464
0.963515
0.963476
0.963529
0.963476
0.963581
0.963498
0.963611
0.963505
0.963636
0.963517
0.963650
0.963541
0.963640
0.963540
0.963646
0.963534
0.963615
0.963530
0.963605
0.963498
0.963571
0.963500
0.963569
0.963500
0.963592
0.963518
0.963615
0.963552
0.963642
0.963585
0.963640
0.963602
0.963652
0.963622
0.963678
0.963672
0.963668
0.963666
0.963659
0.963681
0.963655
0.963707
0.963668
0.963728
0.963651
0.963736
0.963658
0.963751
0.963665
0.963772
0.963664
0.963784
0.963672
0.963779
0.963683
0.963796
0.963708
0.963832
0.963757
0.963823
0.963737
0.963817
0.963726
0.963795
0.963723
0.963805
0.963718
0.963785
0.963710
0.963766
0.963714
0.963753
0.963710
0.963758
0.963699
0.963722
0.963730
0.963734
0.963748
0.963719
0.963754
0.963713
0.963765
0.963722
0.963815
0.963713
0.963810
0.963720
0.963840
0.963727
0.963856
0.963724
0.963838
0.963731
0.963842
0.963738
0.963838
0.963722
0.963788
0.963679
0.963784
0.963717
0.963805
0.963743
0.963818
0.963729
0.963812
0.963735
0.963823
0.963770
0.963823
0.963780
0.963828
0.963796
0.963859
0.963828
0.963829
0.963827
0.963817
0.963846
0.963826
0.963871
0.963831
0.963891
0.963797
0.963881
0.963787
0.963889
0.963800
0.963902
0.963800
0.963912
0.963795
0.963905
0.963802
0.963894
0.963788
0.963881
0.963783
0.963863
0.963786
0.963873
0.963800
0.963859
0.963778
0.963859
0.963789
0.963866
0.963806
0.963858
0.963815
0.963858
0.963838
0.963875
0.963831
0.963851
0.963844
0.963841
0.963856
0.963844
0.963882
0.963846
0.963895
0.963823
0.963923
0.963815
0.963921
0.963825
0.963947
0.963832
0.963966
0.963853
0.963965
0.963860
0.963983
0.963896
0.963981
0.963888
0.963980
0.963872
0.963939
0.963862
0.963939
0.963874
0.963934
0.963851
0.963931
0.963859
0.963927
0.963869
0.963930
0.963899
0.963943
0.963906
0.963973
0.963966
0.963969
0.963984
0.963968
0.964000
0.963967
0.964017
0.963963
0.964024
0.963950
0.964042
0.963967
0.964054
0.963978
0.964081
0.963978
0.964086
0.964003
0.964106
0.964019
0.964140
0.964057
0.964162
0.964109
0.964189
0.964100
0.964176
0.964116
0.964173
0.964114
0.964189
0.964127
0.964204
0.964149
0.964205
0.964150
0.964181
0.964143
0.964201
0.964132
0.964154
0.964139
0.964145
0.964143
0.964139
0.964179
0.964127
0.964199
0.964148
0.964256
0.964165
0.964250
0.964151
0.964246
0.964119
0.964242
0.964125
0.964243
0.964149
0.964241
0.964154
0.964242
0.964140
0.964233
0.964171
0.964270
0.964186
0.964271
0.964203
0.964276
0.964179
0.964261
0.964188
0.964258
0.964211
0.964249
0.964203
0.964237
0.964206
0.964258
0.964248
0.964248
0.964246
0.964228
0.964246
0.964212
0.964247
0.964186
0.964242
0.964153
0.964242
0.964139
0.964226
0.964130
0.964233
0.964133
0.964237
0.964128
0.964222
0.964142
0.964246
0.964179
0.964261
0.964167
0.964256
0.964168
0.964257
0.964194
0.964270
0.964202
0.964290
0.964226
0.964290
0.964219
0.964284
0.964244
0.964287
0.964249
0.964301
0.964242
0.964252
0.964265
0.964275
0.964302
0.964278
0.964320
0.964284
0.964332
0.964262
0.964354
0.964246
0.964358
0.964256
0.964366
0.964242
0.964371
0.964256
0.964371
0.964253
0.964369
0.964262
0.964361
0.964275
0.964383
0.964309
0.964420
0.964337
0.964441
0.964368
0.964437
0.964340
0.964423
0.964342
0.964399
0.964322
0.964364
0.964327
0.964371
0.964333
0.964388
0.964371
0.964367
0.964369
0.964355
0.964371
0.964340
0.964374
0.964314
0.964365
0.964282
0.964365
0.964283
0.964392
0.964298
0.964415
0.964313
0.964414
0.964318
0.964415
0.964321
0.964444
0.964365
0.964475
0.964418
0.964515
0.964441
0.964526
0.964460
0.964523
0.964442
0.964520
0.964454
0.964520
0.964448
0.964492
0.964443
0.964477
0.964435
0.964491
0.964441
0.964463
0.964469
0.964478
0.964483
0.964464
0.964496
0.964449
0.964503
0.964445
0.964543
0.964465
0.964574
0.964486
0.964616
0.964538
0.964671
0.964549
0.964659
0.964550
0.964650
0.964539
0.964634
0.964543
0.964645
0.964558
0.964648
0.964569
0.964649
0.964594
0.964667
0.964577
0.964627
0.964338
0.963971
0.964306
0.969191
0.969301
0.967593
0.967586
0.966466
0.966461
0.959835
0.960432
0.959837
0.961228
0.960474
0.961417
0.960778
0.961575
0.961078
0.961709
0.961321
0.961847
0.961604
0.961991
0.961836
0.962152
0.962018
0.962291
0.962190
0.962403
0.962352
0.962538
0.962524
0.962664
0.962661
0.962775
0.962810
0.962913
0.962941
0.963005
0.963059
0.963119
0.963167
0.963223
0.963264
0.963326
0.963370
0.963389
0.963459
0.963518
0.963551
0.963596
0.963629
0.963707
0.963714
0.963790
0.963774
0.963872
0.963806
0.963920
0.963861
0.963967
0.963882
0.964019
0.963946
0.964078
0.964003
0.964114
0.964052
0.964160
0.964099
0.964193
0.964138
0.964235
0.964184
0.964280
0.964245
0.964313
0.964273
0.964370
0.964335
0.964425
0.964408
0.964479
0.964470
0.964516
0.964514
0.964557
0.964536
0.964550
0.964593
0.964589
0.964638
0.964624
0.964694
0.964652
0.964747
0.964704
0.964829
0.964737
0.964864
0.964757
0.964864
0.964750
0.964891
0.964779
0.964902
0.964780
0.964894
0.964794
0.964912
0.964828
0.964939
0.964831
0.964915
0.964834
0.964933
0.964863
0.964968
0.964886
0.964974
0.964889
0.964968
0.964907
0.964960
0.964921
0.964972
0.964910
0.964953
0.964945
0.964962
0.964952
0.964958
0.964973
0.964946
0.964968
0.964931
0.964979
0.964905
0.965015
0.964932
0.965024
0.964961
0.965074
0.964983
0.965105
0.965016
0.965113
0.965020
0.965093
0.965016
0.965105
0.965028
0.965104
0.965035
0.965118
0.965079
0.965139
0.965059
0.965146
0.965075
0.965141
0.965082
0.965124
0.965088
0.965129
0.965103
0.965154
0.965117
0.965120
0.965130
0.965116
0.965133
0.965111
0.965140
0.965093
0.965147
0.965072
0.965160
0.965062
0.965159
0.965074
0.965199
0.965093
0.965227
0.965123
0.965244
0.965134
0.965261
0.965153
0.965260
0.965164
0.965263
0.965156
0.965239
0.965142
0.965233
0.965162
0.965245
0.965150
0.965220
0.965136
0.965204
0.965136
0.965182
0.965137
0.965187
0.965123
0.965176
0.965158
0.965169
0.965152
0.965150
0.965183
0.965143
0.965186
0.965143
0.965220
0.965119
0.965207
0.965125
0.965223
0.965113
0.965249
0.965139
0.965247
0.965161
0.965264
0.965176
0.965266
0.965177
0.965270
0.965178
0.965283
0.965194
0.965294
0.965216
0.965288
0.965203
0.965297
0.965227
0.965306
0.965255
0.965292
0.965264
0.965284
0.965268
0.965306
0.965283
0.965279
0.965304
0.965300
0.965337
0.965321
0.965375
0.965340
0.965407
0.965335
0.965430
0.965321
0.965417
0.965308
0.965399
0.965272
0.965379
0.965275
0.965387
0.965283
0.965374
0.965264
0.965347
0.965259
0.965360
0.965277
0.965364
0.965295
0.965369
0.965296
0.965380
0.965305
0.965386
0.965312
0.965383
0.965343
0.965386
0.965342
0.965375
0.965318
0.965370
0.965371
0.965380
0.965385
0.965389
0.965421
0.965396
0.965432
0.965392
0.965473
0.965381
0.965477
0.965373
0.965470
0.965379
0.965508
0.965396
0.965497
0.965374
0.965476
0.965377
0.965488
0.965400
0.965487
0.965398
0.965489
0.965404
0.965478
0.965408
0.965471
0.965388
0.965482
0.965418
0.965500
0.965452
0.965508
0.965472
0.965511
0.965482
0.965542
0.965509
0.965521
0.965532
0.965520
0.965529
0.965499
0.965535
0.965481
0.965524
0.965454
0.965539
0.965461
0.965554
0.965427
0.965531
0.965402
0.965530
0.965426
0.965534
0.965431
0.965531
0.965437
0.965537
0.965447
0.965539
0.965459
0.965532
0.965459
0.965544
0.965485
0.965567
0.965495
0.965573
0.965496
0.965549
0.965501
0.965545
0.965515
0.965564
0.965505
0.965539
0.965543
0.965550
0.965541
0.965518
0.965545
0.965520
0.965569
0.965519
0.965603
0.965513
0.965596
0.965501
0.965617
0.965508
0.965597
0.965470
0.965585
0.965483
0.965597
0.965490
0.965590
0.965500
0.965580
0.965485
0.965578
0.965491
0.965582
0.965518
0.965590
0.965507
0.965577
0.965495
0.965569
0.965516
0.965564
0.965538
0.965586
0.965553
0.965616
0.965589
0.965587
0.965599
0.965600
0.965627
0.965580
0.965624
0.965567
0.965651
0.965580
0.965693
0.965587
0.965695
0.965582
0.965691
0.965585
0.965694
0.965607
0.965697
0.965603
0.965698
0.965625
0.965712
0.965634
0.965728
0.965649
0.965748
0.965650
0.965730
0.965641
0.965741
0.965654
0.965754
0.965682
0.965740
0.965708
0.965757
0.965725
0.965748
0.965705
0.965736
0.965748
0.965740
0.965734
0.965717
0.965746
0.965712
0.965757
0.965682
0.965777
0.965683
0.965798
0.965700
0.965804
0.965710
0.965830
0.965735
0.965840
0.965753
0.965871
0.965789
0.965882
0.965802
0.965884
0.965795
0.965881
0.965807
0.965878
0.965817
0.965885
0.965794
0.965864
0.965777
0.965844
0.965776
0.965823
0.965788
0.965827
0.965802
0.965859
0.965837
0.965838
0.965845
0.965836
0.965843
0.965792
0.965821
0.965769
0.965814
0.965736
0.965844
0.965765
0.965869
0.965790
0.965898
0.965798
0.965914
0.965826
0.965919
0.965794
0.965878
0.965783
0.965871
0.965790
0.965888
0.965814
0.965891
0.965802
0.965859
0.965794
0.965882
0.965802
0.965877
0.965802
0.965852
0.965802
0.965850
0.965825
0.965869
0.965814
0.965843
0.965833
0.965820
0.965831
0.965820
0.965856
0.965832
0.965878
0.965808
0.965912
0.965826
0.965936
0.965860
0.965985
0.965854
0.966018
0.965898
0.966017
0.965913
0.966035
0.965935
0.966021
0.965919
0.965996
0.965898
0.965988
0.965904
0.965991
0.965908
0.965973
0.965885
0.965967
0.965887
0.965971
0.965909
0.965961
0.965924
0.965962
0.965928
0.965991
0.965970
0.965964
0.965971
0.965972
0.965982
0.965940
0.965971
0.965941
0.965983
0.965931
0.966030
0.965932
0.966019
0.965943
0.966058
0.965947
0.966077
0.965964
0.966065
0.965965
0.966069
0.965982
0.966091
0.966006
0.966103
0.966034
0.966118
0.966044
0.966108
0.966033
0.966131
0.966055
0.966140
0.966077
0.966138
0.966104
0.966157
0.966127
0.966170
0.966111
0.966147
0.966147
0.966149
0.966173
0.966160
0.966196
0.966159
0.966219
0.966154
0.966258
0.966182
0.966289
0.966189
0.966289
0.966158
0.966274
0.966160
0.966275
0.966166
0.966265
0.966174
0.966283
0.966204
0.966286
0.966196
0.966283
0.966218
0.966305
0.966229
0.966304
0.966223
0.966317
0.966246
0.966328
0.966266
0.966314
0.966278
0.966320
0.966292
0.966341
0.966319
0.966310
0.966321
0.966314
0.966333
0.966311
0.966362
0.966316
0.966366
0.966296
0.966379
0.966297
0.966398
0.966313
0.966412
0.966316
0.966445
0.966349
0.966447
0.966336
0.966437
0.966347
0.966443
0.966372
0.966455
0.966370
0.966445
0.966385
0.966444
0.966384
0.966455
0.966378
0.966455
0.966391
0.966460
0.966398
0.966456
0.966401
0.966458
0.966391
0.966435
0.966427
0.966437
0.966462
0.966458
0.966495
0.966468
0.966506
0.966444
0.966519
0.966423
0.966500
0.966382
0.966476
0.966341
0.966471
0.966378
0.966464
0.966370
0.966456
0.966357
0.966438
0.966347
0.966415
0.966329
0.966414
0.966339
0.966421
0.966347
0.966412
0.966314
0.966392
0.966320
0.966363
0.966310
0.966346
0.966326
0.966370
0.966340
0.966397
0.966380
0.966376
0.966380
0.966371
0.966387
0.966345
0.966378
0.966338
0.966386
0.966302
0.966389
0.966308
0.966424
0.966348
0.966449
0.966353
0.966453
0.966327
0.966414
0.966286
0.966385
0.966301
0.966397
0.966318
0.966411
0.966323
0.966417
0.966352
0.966426
0.966351
0.966443
0.966358
0.966440
0.966377
0.966427
0.966369
0.966416
0.966381
0.966425
0.966371
0.966404
0.966402
0.966400
0.966421
0.966404
0.966430
0.966395
0.966442
0.966381
0.966465
0.966382
0.966478
0.966387
0.966495
0.966402
0.966505
0.966403
0.966543
0.966438
0.966552
0.966455
0.966557
0.966457
0.966549
0.966463
0.966546
0.966470
0.966555
0.966502
0.966577
0.966496
0.966575
0.966511
0.966581
0.966539
0.966590
0.966561
0.966606
0.966575
0.966643
0.966629
0.966627
0.966641
0.966647
0.966671
0.966646
0.966688
0.966648
0.966722
0.966636
0.966724
0.966641
0.966723
0.966627
0.966744
0.966638
0.966726
0.966618
0.966714
0.966609
0.966707
0.966627
0.966716
0.966631
0.966707
0.966633
0.966720
0.966651
0.966714
0.966641
0.966725
0.966646
0.966723
0.966649
0.966689
0.966641
0.966674
0.966632
0.966673
0.966620
0.966658
0.966663
0.966661
0.966670
0.966669
0.966695
0.966667
0.966735
0.966663
0.966743
0.966659
0.966762
0.966655
0.966768
0.966664
0.966789
0.966662
0.966767
0.966643
0.966764
0.966653
0.966767
0.966649
0.966740
0.966689
0.966775
0.966719
0.966795
0.966731
0.966779
0.966687
0.966760
0.966680
0.966756
0.966707
0.966772
0.966733
0.966783
0.966733
0.966799
0.966786
0.966789
0.966781
0.966771
0.966787
0.966761
0.966793
0.966754
0.966813
0.966746
0.966830
0.966750
0.966844
0.966748
0.966867
0.966762
0.966862
0.966754
0.966851
0.966759
0.966848
0.966785
0.966883
0.966794
0.966872
0.966784
0.966852
0.966790
0.966865
0.966810
0.966896
0.966843
0.966921
0.966878
0.966935
0.966896
0.966928
0.966890
0.966941
0.966893
0.966915
0.966921
0.966919
0.966933
0.966908
0.966957
0.966917
0.966984
0.966928
0.967013
0.966904
0.967009
0.966906
0.967018
0.966905
0.967039
0.966931
0.967039
0.966935
0.967036
0.966925
0.967026
0.966924
0.967009
0.966907
0.967012
0.966941
0.967017
0.966944
0.967021
0.966908
0.966988
0.966913
0.966989
0.966930
0.966988
0.966954
0.966996
0.966940
0.967000
0.966971
0.966970
0.966971
0.966967
0.967004
0.966987
0.967025
0.966972
0.967036
0.966951
0.967045
0.966965
0.967067
0.966965
0.967085
0.966974
0.967087
0.966996
0.967098
0.966989
0.967067
0.966965
0.967084
0.967012
0.967092
0.967020
0.967105
0.967032
0.967085
0.967017
0.967097
0.967028
0.967106
0.967027
0.966850
0.966372
0.966790
0.971582
0.971683
0.970091
0.970089
0.968913
0.968908
0.962274
0.962917
0.962298
0.963764
0.962911
0.963955
0.963182
0.964110
0.963454
0.964261
0.963693
0.964404
0.963917
0.964538
0.964143
0.964689
0.964335
0.964811
0.964525
0.964950
0.964698
0.965079
0.964890
0.965195
0.965030
0.965299
0.965172
0.965433
0.965318
0.965531
0.965437
0.965607
0.965545
0.965686
0.965656
0.965783
0.965733
0.965826
0.965839
0.965903
0.965934
0.965968
0.966030
0.966040
0.966102
0.966087
0.966203
0.966165
0.966299
0.966236
0.966371
0.966293
0.966437
0.966346
0.966495
0.966406
0.966542
0.966444
0.966572
0.966479
0.966623
0.966571
0.966698
0.966640
0.966769
0.966710
0.966816
0.966749
0.966880
0.966822
0.966931
0.966893
0.966982
0.966945
0.967027
0.966978
0.967077
0.967051
0.967089
0.967076
0.967099
0.967121
0.967130
0.967180
0.967157
0.967211
0.967132
0.967235
0.967156
0.967254
0.967171
0.967287
0.967183
0.967280
0.967189
0.967297
0.967220
0.967337
0.967252
0.967379
0.967321
0.967401
0.967330
0.967405
0.967349
0.967419
0.967355
0.967451
0.967399
0.967471
0.967447
0.967495
0.967487
0.967501
0.967480
0.967509
0.967462
0.967482
0.967501
0.967496
0.967520
0.967492
0.967558
0.967521
0.967601
0.967544
0.967640
0.967550
0.967650
0.967543
0.967656
0.967530
0.967656
0.967532
0.967641
0.967533
0.967645
0.967546
0.967643
0.967562
0.967655
0.967569
0.967637
0.967558
0.967645
0.967580
0.967641
0.967537
0.967618
0.967549
0.967619
0.967559
0.967610
0.967576
0.967622
0.967579
0.967641
0.967624
0.967628
0.967635
0.967633
0.967665
0.967640
0.967678
0.967622
0.967699
0.967623
0.967727
0.967633
0.967724
0.967622
0.967738
0.967624
0.967738
0.967627
0.967733
0.967612
0.967705
0.967617
0.967724
0.967618
0.967740
0.967662
0.967753
0.967675
0.967742
0.967658
0.967734
0.967652
0.967728
0.967656
0.967697
0.967641
0.967672
0.967642
0.967679
0.967628
0.967636
0.967636
0.967651
0.967680
0.967659
0.967682
0.967647
0.967690
0.967642
0.967724
0.967637
0.967726
0.967637
0.967764
0.967655
0.967757
0.967635
0.967730
0.967642
0.967737
0.967626
0.967718
0.967631
0.967712
0.967628
0.967708
0.967641
0.967711
0.967642
0.967714
0.967622
0.967704
0.967646
0.967728
0.967664
0.967714
0.967683
0.967722
0.967670
0.967742
0.967725
0.967725
0.967719
0.967713
0.967733
0.967701
0.967733
0.967679
0.967748
0.967662
0.967764
0.967673
0.967788
0.967682
0.967797
0.967678
0.967802
0.967693
0.967805
0.967698
0.967833
0.967748
0.967855
0.967774
0.967881
0.967796
0.967883
0.967798
0.967866
0.967801
0.967909
0.967840
0.967921
0.967862
0.967916
0.967893
0.967933
0.967905
0.967942
0.967878
0.967899
0.967912
0.967909
0.967919
0.967879
0.967917
0.967869
0.967922
0.967849
0.967932
0.967836
0.967934
0.967850
0.967955
0.967848
0.967963
0.967857
0.967956
0.967859
0.967958
0.967866
0.967971
0.967866
0.967948
0.967822
0.967906
0.967833
0.967907
0.967843
0.967925
0.967840
0.967933
0.967864
0.967947
0.967911
0.967958
0.967919
0.967963
0.967910
0.967957
0.967933
0.967923
0.967919
0.967898
0.967930
0.967895
0.967950
0.967893
0.967955
0.967878
0.967975
0.967908
0.967996
0.967902
0.968009
0.967908
0.968013
0.967926
0.968040
0.967951
0.968050
0.967960
0.968072
0.967987
0.968069
0.967955
0.968035
0.967949
0.968034
0.967956
0.968046
0.967954
0.968044
0.967982
0.968034
0.967995
0.968027
0.967991
0.968030
0.967975
0.968004
0.968014
0.968027
0.968040
0.968017
0.968051
0.968030
0.968079
0.968020
0.968070
0.967965
0.968060
0.967971
0.968082
0.967973
0.968087
0.967973
0.968068
0.967975
0.968090
0.968017
0.968119
0.968022
0.968085
0.968005
0.968101
0.968035
0.968108
0.968038
0.968108
0.968020
0.968106
0.968039
0.968109
0.968048
0.968096
0.968060
0.968096
0.968049
0.968104
0.968077
0.968072
0.968084
0.968066
0.968076
0.968053
0.968096
0.968048
0.968103
0.968014
0.968096
0.968002
0.968120
0.968030
0.968163
0.968048
0.968162
0.968059
0.968185
0.968085
0.968204
0.968124
0.968212
0.968117
0.968186
0.968092
0.968180
0.968103
0.968183
0.968130
0.968227
0.968152
0.968222
0.968147
0.968193
0.968149
0.968192
0.968148
0.968190
0.968142
0.968170
0.968161
0.968149
0.968165
0.968141
0.968171
0.968133
0.968177
0.968102
0.968184
0.968106
0.968200
0.968114
0.968223
0.968124
0.968240
0.968118
0.968233
0.968125
0.968228
0.968133
0.968237
0.968139
0.968212
0.968138
0.968222
0.968145
0.968231
0.968176
0.968253
0.968164
0.968234
0.968163
0.968232
0.968179
0.968219
0.968179
0.968221
0.968179
0.968234
0.968220
0.968227
0.968225
0.968220
0.968247
0.968217
0.968271
0.968224
0.968280
0.968205
0.968297
0.968194
0.968280
0.968192
0.968307
0.968215
0.968323
0.968228
0.968334
0.968228
0.968335
0.968230
0.968313
0.968216
0.968321
0.968241
0.968327
0.968269
0.968337
0.968271
0.968360
0.968268
0.968347
0.968282
0.968344
0.968318
0.968363
0.968333
0.968363
0.968309
0.968343
0.968337
0.968335
0.968346
0.968330
0.968368
0.968345
0.968399
0.968343
0.968402
0.968314
0.968417
0.968335
0.968458
0.968347
0.968474
0.968366
0.968470
0.968380
0.968470
0.968376
0.968452
0.968380
0.968455
0.968400
0.968496
0.968422
0.968515
0.968451
0.968529
0.968447
0.968554
0.968468
0.968561
0.968494
0.968565
0.968520
0.968567
0.968532
0.968595
0.968574
0.968584
0.968575
0.968573
0.968595
0.968575
0.968601
0.968570
0.968633
0.968540
0.968623
0.968532
0.968616
0.968520
0.968638
0.968531
0.968648
0.968539
0.968644
0.968532
0.968657
0.968579
0.968702
0.968613
0.968699
0.968607
0.968694
0.968616
0.968686
0.968618
0.968706
0.968621
0.968698
0.968634
0.968691
0.968641
0.968674
0.968635
0.968663
0.968602
0.968636
0.968630
0.968631
0.968646
0.968624
0.968642
0.968607
0.968659
0.968606
0.968693
0.968590
0.968688
0.968592
0.968706
0.968600
0.968715
0.968598
0.968709
0.968614
0.968722
0.968640
0.968732
0.968636
0.968712
0.968630
0.968704
0.968640
0.968712
0.968641
0.968715
0.968618
0.968694
0.968614
0.968674
0.968605
0.968647
0.968612
0.968648
0.968617
0.968676
0.968645
0.968644
0.968653
0.968636
0.968661
0.968639
0.968690
0.968663
0.968739
0.968672
0.968779
0.968696
0.968799
0.968695
0.968803
0.968688
0.968807
0.968692
0.968789
0.968673
0.968777
0.968689
0.968811
0.968730
0.968833
0.968751
0.968835
0.968764
0.968834
0.968780
0.968889
0.968815
0.968888
0.968816
0.968880
0.968838
0.968879
0.968845
0.968877
0.968815
0.968855
0.968845
0.968839
0.968852
0.968830
0.968862
0.968821
0.968874
0.968821
0.968891
0.968784
0.968871
0.968774
0.968869
0.968750
0.968864
0.968769
0.968877
0.968786
0.968884
0.968790
0.968864
0.968779
0.968889
0.968771
0.968840
0.968760
0.968847
0.968779
0.968849
0.968767
0.968846
0.968773
0.968842
0.968782
0.968828
0.968800
0.968845
0.968816
0.968881
0.968845
0.968862
0.968852
0.968852
0.968858
0.968838
0.968859
0.968829
0.968879
0.968796
0.968894
0.968809
0.968920
0.968812
0.968938
0.968803
0.968939
0.968815
0.968919
0.968811
0.968904
0.968807
0.968904
0.968851
0.968926
0.968843
0.968899
0.968832
0.968902
0.968845
0.968948
0.968857
0.968948
0.968870
0.968960
0.968915
0.968974
0.968931
0.968967
0.968911
0.968957
0.968958
0.968956
0.968957
0.968954
0.968970
0.968956
0.968993
0.968956
0.969015
0.968904
0.968999
0.968907
0.969006
0.968895
0.969023
0.968911
0.969022
0.968918
0.969030
0.968930
0.969031
0.968947
0.969049
0.968957
0.969051
0.968986
0.969049
0.968992
0.969074
0.968992
0.969065
0.968979
0.969060
0.968998
0.969048
0.969015
0.969058
0.969028
0.969096
0.969066
0.969076
0.969082
0.969074
0.969079
0.969056
0.969105
0.969081
0.969144
0.969074
0.969184
0.969100
0.969216
0.969120
0.969220
0.969116
0.969236
0.969126
0.969242
0.969138
0.969235
0.969127
0.969231
0.969161
0.969270
0.969179
0.969255
0.969164
0.969221
0.969151
0.969257
0.969167
0.969243
0.969168
0.969236
0.969200
0.969253
0.969223
0.969268
0.969208
0.969250
0.969235
0.969240
0.969243
0.969248
0.969266
0.969230
0.969271
0.969220
0.969285
0.969194
0.969269
0.969186
0.969293
0.969193
0.969294
0.969198
0.969312
0.969206
0.969316
0.969240
0.969339
0.969252
0.969330
0.969226
0.969302
0.969246
0.969332
0.969259
0.969324
0.969237
0.969314
0.969235
0.969315
0.969248
0.969284
0.969247
0.969294
0.969270
0.969318
0.969281
0.969285
0.969295
0.969291
0.969292
0.969277
0.969324
0.969275
0.969329
0.969276
0.969386
0.969296
0.969384
0.969290
0.969404
0.969298
0.969416
0.969290
0.969384
0.969276
0.969372
0.969261
0.969363
0.969284
0.969367
0.969277
0.969366
0.969275
0.969344
0.969283
0.969387
0.969307
0.969395
0.969326
0.969398
0.969344
0.969390
0.969357
0.969394
0.969337
0.969380
0.969380
0.969391
0.969398
0.969389
0.969409
0.969373
0.969421
0.969385
0.969448
0.969364
0.969456
0.969365
0.969458
0.969345
0.969469
0.969359
0.969461
0.969359
0.969471
0.969381
0.969481
0.969407
0.969490
0.969397
0.969462
0.969394
0.969485
0.969418
0.969490
0.969425
0.969509
0.969432
0.969510
0.969440
0.969489
0.969436
0.969481
0.969449
0.969504
0.969469
0.969481
0.969485
0.969466
0.969478
0.969444
0.969492
0.969440
0.969510
0.969429
0.969543
0.969458
0.969554
0.969457
0.969577
0.969459
0.969590
0.969467
0.969580
0.969445
0.969562
0.969440
0.969577
0.969485
0.969599
0.969516
0.969599
0.969521
0.969617
0.969553
0.969625
0.969563
0.969619
0.969583
0.969632
0.969379
0.968971
0.969308
0.974171
0.974267
0.972557
0.972555
0.971381
0.971377
0.964773
0.965378
0.964802
0.966179
0.965431
0.966354
0.965778
0.966533
0.966072
0.966668
0.966314
0.966806
0.966555
0.966966
0.966769
0.967087
0.966934
0.967214
0.967129
0.967345
0.967273
0.967461
0.967430
0.967581
0.967566
0.967701
0.967719
0.967798
0.967833
0.967892
0.967922
0.967992
0.968028
0.968106
0.968148
0.968202
0.968271
0.968338
0.968349
0.968421
0.968430
0.968510
0.968498
0.968605
0.968600
0.968707
0.968652
0.968777
0.968709
0.968846
0.968778
0.968900
0.968816
0.968958
0.968893
0.969047
0.968987
0.969104
0.969042
0.969148
0.969104
0.969215
0.969167
0.969263
0.969233
0.969291
0.969242
0.969335
0.969298
0.969373
0.969337
0.969399
0.969380
0.969417
0.969419
0.969476
0.969457
0.969470
0.969492
0.969489
0.969530
0.969508
0.969581
0.969530
0.969608
0.969544
0.969643
0.969554
0.969679
0.969588
0.969714
0.969596
0.969741
0.969622
0.969741
0.969629
0.969743
0.969649
0.969777
0.969672
0.969767
0.969674
0.969777
0.969687
0.969780
0.969716
0.969798
0.969692
0.969791
0.969702
0.969780
0.969716
0.969780
0.969732
0.969783
0.969740
0.969799
0.969787
0.969799
0.969782
0.969778
0.969801
0.969792
0.969829
0.969802
0.969876
0.969787
0.969874
0.969801
0.969905
0.969811
0.969930
0.969822
0.969922
0.969815
0.969931
0.969842
0.969948
0.969861
0.969938
0.969848
0.969937
0.969890
0.969970
0.969913
0.969982
0.969903
0.969989
0.969936
0.970011
0.969966
0.970027
0.969992
0.970022
0.969991
0.970040
0.970011
0.970013
0.970028
0.970017
0.970034
0.969998
0.970059
0.970014
0.970070
0.970013
0.970103
0.970005
0.970092
0.969998
0.970095
0.969995
0.970106
0.969987
0.970098
0.969998
0.970110
0.970002
0.970098
0.969991
0.970092
0.970006
0.970113
0.970043
0.970117
0.970071
0.970148
0.970063
0.970136
0.970070
0.970143
0.970105
0.970152
0.970115
0.970148
0.970118
0.970159
0.970142
0.970134
0.970143
0.970124
0.970147
0.970116
0.970151
0.970095
0.970157
0.970090
0.970188
0.970089
0.970189
0.970097
0.970213
0.970090
0.970204
0.970100
0.970209
0.970105
0.970205
0.970106
0.970210
0.970118
0.970227
0.970137
0.970231
0.970146
0.970205
0.970124
0.970214
0.970140
0.970215
0.970134
0.970178
0.970131
0.970183
0.970147
0.970194
0.970140
0.970171
0.970180
0.970199
0.970208
0.970198
0.970227
0.970200
0.970239
0.970178
0.970274
0.970198
0.970280
0.970189
0.970300
0.970195
0.970316
0.970226
0.970329
0.970240
0.970330
0.970242
0.970326
0.970232
0.970320
0.970234
0.970316
0.970245
0.970321
0.970242
0.970304
0.970215
0.970299
0.970228
0.970290
0.970223
0.970278
0.970257
0.970291
0.970253
0.970302
0.970289
0.970294
0.970296
0.970299
0.970318
0.970285
0.970317
0.970281
0.970352
0.970284
0.970387
0.970301
0.970412
0.970313
0.970426
0.970301
0.970440
0.970338
0.970452
0.970350
0.970469
0.970352
0.970451
0.970366
0.970474
0.970397
0.970481
0.970398
0.970473
0.970398
0.970487
0.970402
0.970466
0.970398
0.970461
0.970428
0.970482
0.970439
0.970484
0.970439
0.970452
0.970456
0.970470
0.970487
0.970475
0.970506
0.970487
0.970559
0.970516
0.970613
0.970505
0.970593
0.970489
0.970584
0.970482
0.970606
0.970485
0.970583
0.970465
0.970562
0.970449
0.970551
0.970450
0.970538
0.970447
0.970538
0.970457
0.970528
0.970476
0.970569
0.970495
0.970581
0.970518
0.970597
0.970549
0.970603
0.970567
0.970591
0.970551
0.970606
0.970592
0.970586
0.970583
0.970571
0.970594
0.970560
0.970608
0.970566
0.970641
0.970566
0.970655
0.970572
0.970668
0.970567
0.970668
0.970556
0.970682
0.970587
0.970702
0.970608
0.970699
0.970615
0.970722
0.970628
0.970711
0.970615
0.970698
0.970607
0.970684
0.970616
0.970709
0.970644
0.970723
0.970661
0.970706
0.970673
0.970710
0.970678
0.970720
0.970675
0.970690
0.970690
0.970702
0.970704
0.970685
0.970703
0.970674
0.970709
0.970656
0.970732
0.970629
0.970713
0.970621
0.970724
0.970628
0.970740
0.970654
0.970737
0.970665
0.970748
0.970663
0.970739
0.970666
0.970748
0.970639
0.970717
0.970629
0.970718
0.970645
0.970738
0.970645
0.970729
0.970641
0.970710
0.970659
0.970709
0.970685
0.970729
0.970699
0.970759
0.970741
0.970734
0.970735
0.970716
0.970746
0.970700
0.970749
0.970676
0.970724
0.970639
0.970740
0.970637
0.970743
0.970635
0.970751
0.970626
0.970743
0.970627
0.970740
0.970623
0.970741
0.970652
0.970759
0.970681
0.970800
0.970699
0.970780
0.970697
0.970773
0.970712
0.970818
0.970750
0.970830
0.970772
0.970848
0.970813
0.970856
0.970805
0.970854
0.970797
0.970824
0.970820
0.970826
0.970845
0.970835
0.970863
0.970836
0.970886
0.970829
0.970910
0.970829
0.970912
0.970824
0.970925
0.970816
0.970916
0.970806
0.970880
0.970787
0.970882
0.970792
0.970891
0.970798
0.970920
0.970858
0.970925
0.970850
0.970924
0.970849
0.970919
0.970837
0.970919
0.970843
0.970920
0.970872
0.970917
0.970880
0.970903
0.970876
0.970933
0.970921
0.970919
0.970914
0.970923
0.970964
0.970929
0.970980
0.970929
0.971001
0.970917
0.971012
0.970917
0.971011
0.970906
0.971036
0.970900
0.971023
0.970907
0.971023
0.970909
0.970991
0.970875
0.970974
0.970888
0.970990
0.970896
0.970992
0.970917
0.970991
0.970923
0.971013
0.970926
0.970992
0.970910
0.970962
0.970920
0.970971
0.970936
0.970975
0.970929
0.970961
0.970971
0.970987
0.970989
0.970979
0.971011
0.970989
0.971057
0.971012
0.971106
0.971017
0.971105
0.971010
0.971109
0.971001
0.971109
0.971007
0.971110
0.971020
0.971118
0.971029
0.971119
0.971042
0.971117
0.971027
0.971106
0.971022
0.971092
0.971039
0.971094
0.970997
0.971072
0.970990
0.971068
0.971006
0.971047
0.971011
0.971056
0.971020
0.971071
0.971055
0.971057
0.971050
0.971034
0.971055
0.971013
0.971048
0.971012
0.971086
0.971008
0.971097
0.971013
0.971123
0.971034
0.971158
0.971050
0.971180
0.971071
0.971181
0.971070
0.971168
0.971066
0.971165
0.971077
0.971185
0.971114
0.971194
0.971108
0.971189
0.971141
0.971240
0.971168
0.971249
0.971188
0.971250
0.971191
0.971241
0.971186
0.971234
0.971167
0.971193
0.971174
0.971183
0.971198
0.971166
0.971216
0.971164
0.971218
0.971173
0.971265
0.971155
0.971254
0.971145
0.971256
0.971139
0.971262
0.971141
0.971250
0.971145
0.971244
0.971152
0.971244
0.971131
0.971203
0.971116
0.971202
0.971131
0.971211
0.971144
0.971219
0.971118
0.971205
0.971130
0.971197
0.971138
0.971198
0.971194
0.971238
0.971212
0.971266
0.971243
0.971257
0.971257
0.971238
0.971271
0.971246
0.971282
0.971237
0.971316
0.971233
0.971331
0.971242
0.971337
0.971229
0.971351
0.971240
0.971362
0.971256
0.971362
0.971256
0.971344
0.971237
0.971318
0.971225
0.971315
0.971238
0.971327
0.971257
0.971338
0.971277
0.971357
0.971273
0.971344
0.971267
0.971318
0.971280
0.971332
0.971307
0.971335
0.971284
0.971291
0.971288
0.971283
0.971297
0.971274
0.971309
0.971249
0.971304
0.971254
0.971340
0.971247
0.971350
0.971248
0.971347
0.971232
0.971368
0.971289
0.971410
0.971312
0.971422
0.971331
0.971411
0.971300
0.971384
0.971292
0.971387
0.971326
0.971408
0.971343
0.971425
0.971351
0.971438
0.971359
0.971442
0.971385
0.971445
0.971411
0.971458
0.971423
0.971484
0.971461
0.971457
0.971449
0.971446
0.971462
0.971445
0.971485
0.971442
0.971512
0.971435
0.971524
0.971425
0.971520
0.971428
0.971546
0.971439
0.971577
0.971492
0.971599
0.971489
0.971572
0.971462
0.971557
0.971472
0.971564
0.971487
0.971573
0.971505
0.971569
0.971490
0.971581
0.971501
0.971572
0.971505
0.971558
0.971508
0.971547
0.971524
0.971561
0.971499
0.971523
0.971528
0.971527
0.971534
0.971509
0.971545
0.971491
0.971537
0.971466
0.971561
0.971457
0.971564
0.971463
0.971583
0.971478
0.971598
0.971493
0.971606
0.971484
0.971588
0.971487
0.971580
0.971489
0.971577
0.971499
0.971585
0.971519
0.971603
0.971546
0.971633
0.971559
0.971650
0.971571
0.971652
0.971615
0.971658
0.971624
0.971660
0.971628
0.971669
0.971660
0.971673
0.971662
0.971661
0.971676
0.971659
0.971695
0.971667
0.971730
0.971647
0.971728
0.971628
0.971721
0.971591
0.971722
0.971589
0.971723
0.971597
0.971722
0.971604
0.971711
0.971593
0.971682
0.971587
0.971664
0.971588
0.971656
0.971607
0.971667
0.971609
0.971697
0.971628
0.971704
0.971623
0.971681
0.971627
0.971663
0.971635
0.971674
0.971632
0.971658
0.971671
0.971682
0.971685
0.971676
0.971707
0.971659
0.971715
0.971649
0.971725
0.971649
0.971767
0.971679
0.971785
0.971676
0.971792
0.971682
0.971784
0.971693
0.971796
0.971712
0.971792
0.971701
0.971802
0.971700
0.971784
0.971704
0.971796
0.971734
0.971821
0.971743
0.971845
0.971774
0.971856
0.971811
0.971849
0.971820
0.971869
0.971842
0.971901
0.971889
0.971889
0.971885
0.971877
0.971896
0.971878
0.971920
0.971880
0.971935
0.971840
0.971922
0.971831
0.971942
0.971836
0.971960
0.971834
0.971963
0.971850
0.971964
0.971859
0.971957
0.971881
0.971985
0.971913
0.971983
0.971894
0.971962
0.971885
0.971939
0.971843
0.971931
0.971851
0.971925
0.971835
0.971893
0.971840
0.971892
0.971860
0.971906
0.971859
0.971880
0.971887
0.971890
0.971904
0.971871
0.971918
0.971868
0.971921
0.971866
0.971946
0.971876
0.971971
0.971894
0.971992
0.971878
0.971986
0.971882
0.971978
0.971896
0.971996
0.971891
0.971997
0.971945
0.972057
0.971983
0.972066
0.971980
0.972054
0.972005
0.972075
0.971988
0.972051
0.971976
0.972039
0.971966
0.971796
0.971332
0.971741
0.976507
0.976596
0.974969
0.974969
0.973809
0.973807
0.967175
0.967843
0.967205
0.968688
0.967815
0.968883
0.968078
0.969028
0.968352
0.969195
0.968628
0.969358
0.968857
0.969482
0.969067
0.969626
0.969287
0.969771
0.969502
0.969936
0.969690
0.970050
0.969841
0.970148
0.969991
0.970253
0.970097
0.970344
0.970218
0.970418
0.970335
0.970504
0.970467
0.970597
0.970566
0.970697
0.970703
0.970770
0.970781
0.970833
0.970881
0.970905
0.970957
0.970977
0.971056
0.971006
0.971130
0.971077
0.971208
0.971142
0.971301
0.971195
0.971350
0.971251
0.971412
0.971320
0.971472
0.971380
0.971538
0.971484
0.971628
0.971574
0.971679
0.971626
0.971717
0.971664
0.971774
0.971706
0.971809
0.971736
0.971835
0.971795
0.971874
0.971840
0.971908
0.971877
0.971921
0.971939
0.971987
0.971992
0.972018
0.972032
0.972028
0.972060
0.972047
0.972124
0.972063
0.972150
0.972090
0.972186
0.972110
0.972230
0.972147
0.972251
0.972151
0.972224
0.972155
0.972265
0.972190
0.972277
0.972230
0.972314
0.972248
0.972309
0.972254
0.972309
0.972242
0.972319
0.972271
0.972350
0.972330
0.972392
0.972376
0.972402
0.972371
0.972414
0.972409
0.972396
0.972394
0.972369
0.972409
0.972371
0.972435
0.972366
0.972459
0.972385
0.972494
0.972397
0.972507
0.972402
0.972533
0.972421
0.972536
0.972427
0.972528
0.972418
0.972523
0.972413
0.972488
0.972363
0.972483
0.972409
0.972498
0.972407
0.972484
0.972408
0.972508
0.972440
0.972545
0.972484
0.972557
0.972520
0.972564
0.972518
0.972570
0.972532
0.972558
0.972559
0.972588
0.972605
0.972588
0.972618
0.972591
0.972644
0.972601
0.972693
0.972600
0.972682
0.972579
0.972690
0.972579
0.972695
0.972596
0.972699
0.972591
0.972698
0.972596
0.972692
0.972572
0.972634
0.972533
0.972622
0.972546
0.972615
0.972553
0.972631
0.972547
0.972624
0.972567
0.972641
0.972582
0.972620
0.972581
0.972614
0.972578
0.972632
0.972626
0.972628
0.972628
0.972621
0.972653
0.972622
0.972679
0.972631
0.972709
0.972612
0.972700
0.972587
0.972683
0.972574
0.972694
0.972575
0.972679
0.972565
0.972674
0.972597
0.972696
0.972616
0.972676
0.972628
0.972735
0.972669
0.972761
0.972678
0.972753
0.972684
0.972789
0.972703
0.972791
0.972720
0.972773
0.972720
0.972758
0.972739
0.972793
0.972754
0.972767
0.972774
0.972784
0.972797
0.972778
0.972797
0.972766
0.972825
0.972773
0.972850
0.972756
0.972833
0.972730
0.972837
0.972728
0.972864
0.972749
0.972839
0.972731
0.972834
0.972744
0.972851
0.972762
0.972854
0.972764
0.972861
0.972791
0.972875
0.972807
0.972886
0.972812
0.972875
0.972801
0.972852
0.972797
0.972837
0.972787
0.972818
0.972770
0.972813
0.972790
0.972786
0.972768
0.972753
0.972793
0.972754
0.972808
0.972760
0.972835
0.972757
0.972864
0.972781
0.972877
0.972773
0.972875
0.972776
0.972885
0.972800
0.972908
0.972812
0.972910
0.972814
0.972923
0.972838
0.972981
0.972901
0.972998
0.972908
0.972998
0.972904
0.972993
0.972913
0.972994
0.972938
0.973005
0.972969
0.973010
0.972969
0.973015
0.972970
0.972968
0.972975
0.972983
0.973017
0.972995
0.973025
0.972980
0.973035
0.972983
0.973080
0.972983
0.973071
0.972968
0.973080
0.972939
0.973039
0.972913
0.973021
0.972917
0.973036
0.972942
0.973035
0.972925
0.972988
0.972884
0.972966
0.972883
0.972952
0.972904
0.972990
0.972918
0.973005
0.972940
0.973006
0.972954
0.972989
0.972955
0.972982
0.972926
0.972956
0.972933
0.972928
0.972933
0.972924
0.972954
0.972915
0.972946
0.972880
0.972948
0.972869
0.972953
0.972854
0.972922
0.972818
0.972938
0.972835
0.972961
0.972877
0.972975
0.972877
0.972977
0.972887
0.972983
0.972897
0.972998
0.972923
0.973003
0.972921
0.972989
0.972908
0.972992
0.972913
0.972983
0.972921
0.972986
0.972964
0.972993
0.972972
0.973016
0.972978
0.972987
0.972985
0.972991
0.973007
0.972992
0.973048
0.973007
0.973056
0.972976
0.973081
0.972979
0.973075
0.972984
0.973092
0.972964
0.973097
0.973004
0.973126
0.973027
0.973134
0.973026
0.973122
0.973028
0.973118
0.973015
0.973110
0.973042
0.973112
0.973045
0.973139
0.973048
0.973127
0.973049
0.973124
0.973063
0.973106
0.973079
0.973116
0.973069
0.973116
0.973113
0.973114
0.973111
0.973082
0.973105
0.973080
0.973126
0.973064
0.973121
0.973036
0.973133
0.973049
0.973168
0.973055
0.973185
0.973090
0.973190
0.973093
0.973198
0.973105
0.973189
0.973098
0.973190
0.973106
0.973194
0.973101
0.973179
0.973106
0.973168
0.973078
0.973170
0.973102
0.973189
0.973147
0.973207
0.973158
0.973197
0.973158
0.973213
0.973178
0.973189
0.973194
0.973205
0.973241
0.973224
0.973259
0.973218
0.973296
0.973221
0.973304
0.973191
0.973288
0.973210
0.973301
0.973186
0.973287
0.973176
0.973262
0.973162
0.973264
0.973181
0.973277
0.973193
0.973298
0.973203
0.973299
0.973217
0.973299
0.973223
0.973313
0.973232
0.973316
0.973240
0.973309
0.973269
0.973317
0.973274
0.973325
0.973263
0.973308
0.973312
0.973317
0.973325
0.973305
0.973352
0.973319
0.973370
0.973326
0.973405
0.973311
0.973408
0.973300
0.973397
0.973260
0.973339
0.973220
0.973337
0.973256
0.973367
0.973290
0.973387
0.973305
0.973387
0.973310
0.973403
0.973322
0.973416
0.973346
0.973410
0.973324
0.973410
0.973334
0.973400
0.973342
0.973383
0.973354
0.973392
0.973367
0.973402
0.973372
0.973372
0.973367
0.973356
0.973387
0.973359
0.973399
0.973364
0.973423
0.973347
0.973443
0.973337
0.973449
0.973347
0.973468
0.973348
0.973502
0.973380
0.973479
0.973380
0.973495
0.973396
0.973501
0.973414
0.973523
0.973448
0.973532
0.973458
0.973540
0.973476
0.973565
0.973491
0.973572
0.973496
0.973571
0.973517
0.973554
0.973505
0.973540
0.973474
0.973501
0.973491
0.973504
0.973506
0.973487
0.973521
0.973500
0.973552
0.973505
0.973593
0.973526
0.973622
0.973530
0.973637
0.973541
0.973625
0.973520
0.973618
0.973526
0.973641
0.973568
0.973680
0.973601
0.973673
0.973580
0.973657
0.973572
0.973653
0.973588
0.973657
0.973585
0.973679
0.973611
0.973686
0.973630
0.973669
0.973639
0.973664
0.973634
0.973671
0.973642
0.973635
0.973633
0.973619
0.973632
0.973603
0.973627
0.973560
0.973613
0.973535
0.973644
0.973554
0.973656
0.973523
0.973652
0.973514
0.973639
0.973519
0.973615
0.973508
0.973623
0.973529
0.973639
0.973560
0.973657
0.973582
0.973667
0.973588
0.973672
0.973622
0.973731
0.973654
0.973735
0.973664
0.973725
0.973676
0.973714
0.973662
0.973703
0.973647
0.973666
0.973658
0.973672
0.973680
0.973669
0.973706
0.973682
0.973738
0.973691
0.973788
0.973698
0.973795
0.973685
0.973768
0.973642
0.973745
0.973633
0.973750
0.973659
0.973777
0.973691
0.973779
0.973693
0.973782
0.973711
0.973791
0.973717
0.973804
0.973731
0.973818
0.973725
0.973810
0.973708
0.973774
0.973689
0.973731
0.973695
0.973735
0.973705
0.973748
0.973720
0.973705
0.973705
0.973685
0.973704
0.973691
0.973730
0.973693
0.973770
0.973691
0.973792
0.973699
0.973823
0.973703
0.973825
0.973696
0.973816
0.973702
0.973813
0.973694
0.973809
0.973723
0.973820
0.973731
0.973808
0.973743
0.973809
0.973741
0.973822
0.973771
0.973864
0.973788
0.973879
0.973814
0.973891
0.973841
0.973880
0.973838
0.973877
0.973830
0.973853
0.973856
0.973871
0.973888
0.973862
0.973903
0.973865
0.973918
0.973865
0.973967
0.973874
0.973968
0.973852
0.973946
0.973864
0.973997
0.973917
0.974026
0.973934
0.974032
0.973955
0.974051
0.973959
0.974042
0.973958
0.974039
0.973966
0.974038
0.973971
0.974034
0.973935
0.974004
0.973937
0.974000
0.973946
0.973985
0.973942
0.973972
0.973934
0.973981
0.973968
0.973965
0.973968
0.973970
0.974005
0.973996
0.974044
0.974007
0.974061
0.973967
0.974063
0.973953
0.974049
0.973997
0.974120
0.974009
0.974130
0.974015
0.974132
0.974022
0.974125
0.974041
0.974138
0.974058
0.974155
0.974076
0.974167
0.974081
0.974133
0.974066
0.974152
0.974076
0.974159
0.974079
0.974124
0.974086
0.974130
0.974094
0.974148
0.974109
0.974141
0.974140
0.974154
0.974162
0.974138
0.974170
0.974141
0.974195
0.974126
0.974208
0.974119
0.974214
0.974086
0.974190
0.974092
0.974216
0.974094
0.974206
0.974099
0.974190
0.974090
0.974186
0.974092
0.974182
0.974095
0.974180
0.974103
0.974191
0.974126
0.974197
0.974108
0.974179
0.974092
0.974172
0.974129
0.974177
0.974139
0.974180
0.974146
0.974207
0.974209
0.974206
0.974199
0.974184
0.974216
0.974182
0.974232
0.974185
0.974262
0.974171
0.974262
0.974151
0.974237
0.974136
0.974263
0.974120
0.974228
0.974109
0.974229
0.974115
0.974213
0.974104
0.974184
0.974085
0.974182
0.974100
0.974199
0.974127
0.974191
0.974112
0.974194
0.974136
0.974210
0.974151
0.974196
0.974165
0.974222
0.974194
0.974248
0.974208
0.974229
0.974251
0.974266
0.974288
0.974264
0.974296
0.974257
0.974296
0.974220
0.974306
0.974241
0.974336
0.974237
0.974324
0.974193
0.974301
0.974196
0.974277
0.974168
0.974255
0.974160
0.974256
0.974179
0.974271
0.974179
0.974276
0.974215
0.974299
0.974234
0.974307
0.974229
0.974308
0.974259
0.974323
0.974302
0.974325
0.974307
0.974328
0.974307
0.974363
0.974348
0.974340
0.974321
0.974310
0.974329
0.974301
0.974349
0.974307
0.974361
0.974285
0.974395
0.974307
0.974390
0.974266
0.974386
