# Supplementary material for: Synchronizing smart city nodes using Skew Integrated Timestamp (SIT)
Source: PeerJ Comput Sci. 2024 May 24;10:e2049. doi: 10.7717/peerj-cs.2049 (PMC11232607; doi:10.7717/peerj-cs.2049)
Supplement: Supplemental Information 8 [file peerj-cs-10-2049-s008.txt]

This file have the fractional interval values used to estimate physical layer clock skew at DSK A and DSK B. DSK B estimates the skew by applying symbol timing recovery and fractional interval values are computed as a part of symbol timing recovery.
